# Supplementary material for: Quiescence modulates age-related changes in the functional capacity of highly proliferative canine lung mesenchymal stromal cell populations
Source: PLoS One. 2025 Jul 23;20(7):e0319723. doi: 10.1371/journal.pone.0319723 (PMC12286334; doi:10.1371/journal.pone.0319723)
Supplement: S1 File — (XLSX) [file pone.0319723.s001.xlsx]

## Sheet: in
ID	log2FoldChange	pvalue	padj	1	2	3	4	5	6	7	8	9	10	11
ENSCAFG00000000001	-0.442772	0.172461	0.462443	536.169	916.934	534.786	462.421	353.249	305.215	246.096	318.288	323.997	735.144	545.116
ENSCAFG00000000005	-0.351556	0.402767	NA	10.702	40.2606	23.2011	30.6798	38.8898	16.3958	22.9689	16.0868	24.2695	16.6538	39.6872
ENSCAFG00000000007	0.0127672	0.907789	0.961441	644.259	891.772	789.998	741.207	697.424	687.363	737.194	773.314	708.668	802.949	845.104
ENSCAFG00000000008	-0.266788	0.0749165	0.323583	1381.63	1353.76	856.121	934.623	1269.1	904.293	892.508	934.182	1065.43	1013.5	968.835
ENSCAFG00000000009	-0.18584	0.0628281	0.302765	866.86	1007.52	928.045	803.011	945.67	929.517	751.413	736.544	825.162	806.518	749.388
ENSCAFG00000000010	-0.131273	0.163056	0.451979	1236.08	1285.32	1115.97	983.533	1249.66	1012.76	1116.73	1115.73	1099.41	1075.36	1005.02
ENSCAFG00000000011	0.211074	0.169408	0.4584	1062.71	1111.19	1542.87	1569.12	1551.05	1512.2	1860.48	1783.33	1478.01	1294.23	1573.48
ENSCAFG00000000012	0.229629	0.106816	0.373764	723.454	643.163	961.686	875.042	752.518	1026.63	922.039	992.784	748.713	1052.76	824.093
ENSCAFG00000000016	0.25819	0.627565	NA	14.9828	20.1303	6.96034	16.4515	7.77796	6.30609	22.9689	28.7264	19.4156	8.32688	9.33817
ENSCAFG00000000017	0.132258	0.34891	0.633308	236.514	227.472	276.093	318.803	225.561	316.566	261.409	312.543	246.335	284.303	273.141
ENSCAFG00000000019	0.253408	0.202899	0.497051	231.163	399.586	465.182	515.332	438.158	515.838	505.317	504.435	373.75	522.214	514.767
ENSCAFG00000000020	0.180563	0.537599	0.768189	338.183	477.088	1218.06	810.57	579.458	831.142	959.227	861.791	611.59	617.378	773.901
ENSCAFG00000000021	-0.168609	0.249975	0.543317	607.873	402.606	625.27	554.905	620.292	548.63	526.098	483.752	478.108	406.827	557.956
ENSCAFG00000000022	0.180462	0.250061	0.543317	358.516	577.739	412.98	561.13	475.752	443.948	498.754	584.869	622.512	538.868	561.457
ENSCAFG00000000026	0.430586	0.127962	0.403092	7867.03	2372.35	5149.49	7554.8	4051.02	8196.65	8566.32	7452.77	7510.19	4729.67	7205.56
ENSCAFG00000000027	0.164166	NA	NA	4.28079	1.00651	2.32011	27.1228	0.648163	7.5673	7.65632	20.683	4.85389	5.94777	2.33454
ENSCAFG00000000028	-0.00142878	0.992059	0.997754	932.143	912.908	542.906	771.887	845.205	763.036	763.444	791.699	785.117	880.27	819.424
ENSCAFG00000000030	-0.0586322	0.734262	0.880926	1607.44	1376.91	810.879	1244.98	1528.37	1065.73	1219.54	1268.56	1431.9	1263.31	1321.35
ENSCAFG00000000031	-0.169165	0.849456	0.936891	193.706	37.241	0	47.1313	106.947	134.95	56.8755	24.1302	65.5276	122.524	7.00363
ENSCAFG00000000033	-0.293025	0.0198498	0.196862	400.254	405.625	393.259	313.468	407.047	281.251	276.721	314.841	315.503	375.899	311.661
ENSCAFG00000000036	0.401524	0.00495806	0.113048	347.814	544.524	437.341	485.986	407.047	503.226	706.569	600.956	549.703	563.849	599.977
ENSCAFG00000000037	-0.274493	0.342694	0.627111	484.8	604.915	190.249	344.592	545.753	253.505	275.627	373.443	399.233	355.677	496.09
ENSCAFG00000000039	-0.191525	0.768562	0.897552	95.2476	20.1303	18.5609	41.7957	84.9094	29.008	8.75008	20.683	131.055	46.3926	38.5199
ENSCAFG00000000043	0.329378	0.024655	0.212079	982.442	1033.69	1312.02	1361.92	833.538	1446.62	1502.83	1500.67	1351.81	1193.12	1334.19
ENSCAFG00000000047	0.666747	0.000524035	0.0479236	496.572	443.873	714.594	817.684	768.073	1155.28	927.508	1111.14	900.397	1237.14	850.941
ENSCAFG00000000048	-0.268197	0.240459	0.534211	74.9139	62.4039	80.0439	63.5828	62.2237	68.1057	65.6256	59.7509	61.8871	53.5299	31.5163
ENSCAFG00000000054	-0.260318	0.17376	0.463577	189.425	124.808	176.328	123.164	141.948	132.428	131.251	126.396	118.92	153.452	91.0471
ENSCAFG00000000058	0.713192	0.267592	0.56029	245.075	88.5733	9.28045	325.918	704.553	693.67	433.129	502.137	393.165	436.566	246.294
ENSCAFG00000000060	-0.501701	0.297533	0.588736	921.441	963.234	5226.05	1740.3	1604.2	2049.48	1783.92	512.479	1918.5	1923.51	672.348
ENSCAFG00000000061	0.00608691	0.975609	0.991056	486.94	471.049	673.992	495.324	913.262	653.311	673.756	642.322	641.927	581.692	472.745
ENSCAFG00000000063	0.308708	0.174428	0.464048	107.02	110.717	158.928	132.946	88.1502	206.84	107.188	163.166	123.774	160.59	126.065
ENSCAFG00000000064	-0.128081	0.283197	0.573778	29794.3	29635.8	33128.9	26952	36647.8	32724.8	29387.1	24934.5	29227.7	31160.4	24036.4
ENSCAFG00000000065	-0.509109	0.0199173	0.196862	554.363	823.329	1353.79	717.197	685.109	549.891	503.129	525.118	618.871	595.967	689.857
ENSCAFG00000000066	0.126459	0.299953	0.590727	1366.64	1146.42	987.208	1285	1044.84	1407.52	1421.89	1252.47	1098.19	1152.68	1306.18
ENSCAFG00000000067	-0.0514947	0.837979	0.931308	458.045	950.149	1234.3	891.494	580.754	870.24	922.039	867.537	549.703	856.479	696.861
ENSCAFG00000000068	-0.906278	0.0341045	0.238747	130.564	532.446	731.995	252.108	131.577	177.832	168.439	180.402	150.471	272.408	187.931
ENSCAFG00000000069	-0.0859245	0.291853	0.583083	480.519	508.29	440.821	463.755	477.696	464.128	433.129	429.747	448.985	481.769	423.719
ENSCAFG00000000070	0.413013	0.0447151	0.265302	297.515	260.687	462.862	542.9	349.36	542.323	472.504	521.671	474.468	429.429	622.155
ENSCAFG00000000071	-0.186294	0.174104	0.463756	749.139	1042.75	894.403	687.406	854.927	747.902	742.663	681.39	712.309	666.15	904.635
ENSCAFG00000000072	-0.480205	0.0189255	0.192107	1558.21	1679.87	2340.99	1209.41	1421.42	1030.41	879.383	978.995	1232.89	1511.92	1425.24
ENSCAFG00000000073	0.124372	0.500354	0.745536	191.565	378.449	357.297	369.492	288.433	372.059	321.565	394.126	307.009	330.696	350.181
ENSCAFG00000000074	-0.172017	0.576587	0.79481	140.196	77.5016	226.211	167.627	162.689	95.8525	127.97	89.6263	134.696	220.067	156.414
ENSCAFG00000000076	-0.00216433	0.9881	0.996457	657.102	469.036	642.671	546.901	782.981	619.258	602.661	610.148	702.601	643.549	535.777
ENSCAFG00000000078	-0.0690206	0.690759	0.859172	2920.57	1908.35	3974.35	2908.36	2414.41	2502.26	2801.12	2796.8	2411.17	2606.31	3038.41
ENSCAFG00000000079	0.38761	0.00895871	0.145224	695.629	659.267	754.036	995.094	690.294	961.048	1063.13	1172.04	976.846	776.779	1014.36
ENSCAFG00000000082	-0.723255	0.00198626	0.0824534	488.01	584.785	270.293	311.245	418.713	214.407	220.939	239.003	276.672	204.603	350.181
ENSCAFG00000000083	0.214165	0.173412	0.463284	444.132	443.873	648.471	528.227	381.12	686.102	572.036	559.59	526.647	490.096	567.294
ENSCAFG00000000087	0.0492786	0.67096	0.848937	738.437	942.097	1122.93	963.08	902.891	1020.32	982.196	996.231	891.903	1023.02	883.624
ENSCAFG00000000088	-0.272096	0.206955	0.501955	324.27	309	653.111	397.504	346.767	325.394	318.284	325.183	290.02	322.369	434.225
ENSCAFG00000000094	0.225481	0.134398	0.41259	3622.62	3438.25	2293.43	4300.07	3718.51	4127.96	3787.69	4002.16	4515.33	4227.67	3723.59
ENSCAFG00000000097	0.455866	0.424275	NA	2.1404	13.0847	17.4008	12.8944	7.77796	17.657	4.37504	21.832	9.70779	20.2224	14.0073
ENSCAFG00000000100	0.128878	0.428664	0.693423	1713.39	1436.3	911.804	1682.06	1455.13	1712.73	1741.27	1407.59	1487.72	1634.45	1467.26
ENSCAFG00000000102	-0.500692	0.0463315	0.269761	8100.33	7115.05	3117.07	3732.27	6528.3	3299.34	3329.4	3643.65	4802.93	4450.12	4723.95
ENSCAFG00000000103	0.0358875	0.891311	0.953811	583.258	444.879	1343.34	667.842	699.368	747.902	607.036	953.716	646.781	886.218	755.224
ENSCAFG00000000104	0.0076887	0.961533	0.985683	187.285	221.433	230.851	160.513	208.06	196.75	242.815	206.83	222.066	157.021	185.596
ENSCAFG00000000105	0.329203	0.103918	0.36908	397.044	542.511	454.742	469.979	351.304	726.461	448.441	766.42	452.625	506.75	438.894
ENSCAFG00000000107	0.828681	0.138942	0.420387	941.774	138.899	80.0439	979.531	1089.56	1339.41	1146.26	1878.71	946.509	1070.6	505.428
ENSCAFG00000000108	-0.27332	0.141723	0.42343	7793.18	6676.21	13083.1	7995.88	8647.79	6990.93	6433.49	6857.56	6761.47	7063.57	9772.39
ENSCAFG00000000109	-0.171596	0.0645671	0.30665	2737.57	2247.55	3156.51	2657.58	2846.73	2304.24	2420.49	2425.66	2408.74	2484.98	2492.12
ENSCAFG00000000110	-0.362339	0.0535498	0.284919	611.083	366.371	679.793	541.566	497.141	353.141	427.66	324.034	472.041	416.344	521.77
ENSCAFG00000000111	-0.0242965	0.866179	0.943266	1092.67	954.176	1452.39	1141.82	1237.34	1189.33	1304.86	1259.36	1265.65	1001.6	913.973
ENSCAFG00000000112	0.0786035	0.758706	0.892038	69.5629	71.4625	62.643	77.3665	76.4833	35.3141	86.407	89.6263	63.1006	97.5434	81.709
ENSCAFG00000000113	0.134461	0.189414	0.482335	953.547	976.319	795.798	967.082	1000.12	900.509	1009.54	1185.82	1087.27	962.349	1041.21
ENSCAFG00000000115	-0.243557	0.00154165	0.0729613	4851.21	4497.11	4572.94	4200.47	4618.16	3460.78	3743.94	3611.48	4101.54	3919.58	4205.68
ENSCAFG00000000116	-0.00262031	0.987937	0.996435	1077.69	1187.69	886.283	703.858	661.126	928.256	935.164	988.187	735.365	912.388	903.468
ENSCAFG00000000118	-0.166949	0.233898	0.527615	3030.8	2543.46	2215.71	2725.61	3354.89	2874.31	2582.37	2139.54	2630.81	2587.28	2015.88
ENSCAFG00000000119	0.0471258	0.731261	0.87906	577.907	635.11	516.225	530.005	544.457	677.274	486.723	475.709	573.973	710.164	552.119
ENSCAFG00000000120	0.261139	0.389231	NA	24.6146	15.0977	30.1615	33.7923	21.3894	34.0529	24.0627	35.6207	24.2695	30.9284	32.6836
ENSCAFG00000000121	-0.122494	0.226115	0.5188	1568.91	1298.4	1756.32	1566.01	1624.3	1403.73	1359.54	1326.01	1565.38	1366.8	1592.16
ENSCAFG00000000123	0.500143	0.0927145	0.353175	1549.65	1495.68	2578.8	2374.8	950.207	2186.95	2070.49	3351.79	1385.79	2515.91	3676.9
ENSCAFG00000000124	-0.492688	0.0467346	0.270391	1025.25	813.264	423.42	507.773	812.149	409.896	387.191	491.796	541.209	526.972	696.861
ENSCAFG00000000125	-0.0412901	0.792414	0.910257	11572.1	8047.08	6121.61	7688.19	9638.84	7458.84	8147.41	8300.77	9414.12	8413.71	8488.4
ENSCAFG00000000126	-0.243857	0.067957	0.312475	568.275	572.707	655.432	519.334	555.476	479.263	510.786	424.001	388.311	492.475	610.483
ENSCAFG00000000130	-0.192302	0.217318	0.510672	254.707	208.348	193.729	180.522	273.525	190.444	190.314	216.022	194.156	210.551	164.585
ENSCAFG00000000131	0.0980265	0.752672	0.888984	55.6503	24.1563	51.0425	53.3562	58.9829	58.016	62.3443	66.6452	57.0332	28.5493	40.8545
ENSCAFG00000000132	-0.140829	0.208146	0.502917	1523.96	1353.76	1183.26	1307.23	1321.6	1232.21	1033.6	1112.29	1434.33	1157.44	1312.01
ENSCAFG00000000133	0.266606	0.0464609	0.270026	598.241	800.179	785.358	995.983	831.593	947.174	1000.79	1067.47	922.24	1005.17	857.944
ENSCAFG00000000134	-0.0759659	0.359377	0.640408	602.522	607.935	664.712	596.256	583.347	571.331	607.036	568.782	640.714	553.143	531.108
ENSCAFG00000000135	0.148985	0.4274	0.692023	956.757	2078.45	1936.13	1842.12	1511.52	1851.47	2039.86	1939.61	1558.1	1915.18	1773.08
ENSCAFG00000000136	-0.458118	0.016633	0.182656	30822.8	30808.4	16119	18857.9	27053.7	15058.9	16171.2	17226.6	21483.3	19760.9	18319.2
ENSCAFG00000000137	-0.173738	0.159632	0.448304	2593.09	2630.02	1800.41	2059.55	2155.14	2031.82	1915.17	1735.07	2016.79	2015.1	2239.99
ENSCAFG00000000140	0.160677	0.457791	0.716063	935.353	1807.7	1115.97	1614.03	1249.01	1169.15	1597.98	2036.13	1599.36	1536.9	1079.73
ENSCAFG00000000141	-0.057854	0.681005	0.854365	3771.38	2655.18	2416.4	2515.3	2215.42	2768.37	2728.93	2577.33	2400.25	2649.14	2518.97
ENSCAFG00000000142	-0.34818	0.213097	0.506713	404.535	304.974	141.527	224.096	304.637	165.219	194.689	195.339	226.919	180.812	337.341
ENSCAFG00000000143	0.525748	0.0835756	0.338505	98.4582	84.5472	179.809	189.859	115.373	278.729	203.439	196.488	111.64	234.342	131.902
ENSCAFG00000000147	-0.185575	0.358684	0.640331	379.92	272.765	185.609	273.006	224.264	277.468	267.971	196.488	219.639	193.897	253.298
ENSCAFG00000000149	-0.0619922	0.784571	0.905714	90.9668	160.036	154.287	145.396	114.077	153.869	124.689	164.315	97.0779	133.23	91.0471
ENSCAFG00000000150	0.192833	0.16028	0.448468	267.55	329.13	284.214	303.241	219.079	302.692	346.722	369.996	297.301	290.251	315.163
ENSCAFG00000000153	0.170831	0.275812	0.567588	93.1072	142.925	102.085	104.045	120.558	114.771	135.626	134.439	131.055	123.714	120.229
ENSCAFG00000000156	-0.318581	0.538551	NA	9.63178	16.1042	18.5609	16.8961	8.42612	2.52243	9.84383	16.0868	19.4156	11.8955	7.00363
ENSCAFG00000000158	0.0509117	0.595952	0.807909	2459.32	2011.02	2666.97	2310.77	2075.42	2415.23	2342.83	2610.65	2428.16	2285.13	2236.49
ENSCAFG00000000159	0.0662061	0.684353	0.855296	613.224	745.827	705.314	854.144	983.264	982.488	754.694	659.558	752.353	988.519	771.566
ENSCAFG00000000160	-0.169564	0.525502	0.760523	1245.71	902.843	1937.29	1474.86	2864.88	1639.58	1632.98	1082.41	1305.7	1718.91	1612
ENSCAFG00000000162	0.106959	0.45221	0.712096	938.564	1510.78	1416.43	1544.22	1317.72	1394.91	1498.45	1315.67	1414.91	1371.56	1703.05
ENSCAFG00000000163	-0.143761	0.134241	0.412323	3234.14	2699.47	3634.46	3183.14	3409.99	3033.23	3183.93	2732.45	2687.84	2850.17	3065.25
ENSCAFG00000000164	-0.0800164	0.449493	0.710766	913.949	1189.7	1334.06	1096.92	1255.49	1135.1	1064.23	1098.5	1104.26	1107.47	1063.38
ENSCAFG00000000165	-0.644857	0.0144552	0.175426	196.916	142.925	161.248	111.159	75.8351	79.4567	77.6569	71.2414	89.797	90.4061	116.727
ENSCAFG00000000166	0.063857	0.506389	0.749872	374.569	398.58	404.86	420.625	372.046	389.716	360.941	422.852	411.367	429.429	459.905
ENSCAFG00000000167	0.264706	0.0577407	0.293542	675.295	770.99	803.919	936.402	700.016	818.53	1011.73	1050.24	827.589	789.864	1108.91
ENSCAFG00000000168	-0.184478	0.165365	0.453505	1568.91	2021.08	1531.27	1698.06	1267.16	1416.35	1429.54	1436.32	1221.97	1376.31	1656.36
ENSCAFG00000000172	0.147963	0.390696	0.666579	391.693	316.045	307.415	380.163	225.561	341.79	372.972	442.386	298.514	330.696	367.69
ENSCAFG00000000173	0.107643	0.501068	0.746234	344.604	252.635	301.615	316.58	222.968	394.761	325.94	275.773	276.672	286.682	298.821
ENSCAFG00000000175	-0.0756584	0.835731	NA	26.755	39.2541	13.9207	33.3476	31.1118	17.657	24.0627	21.832	23.056	45.203	33.8509
ENSCAFG00000000177	-0.194877	0.482619	0.734221	42.8079	56.3648	67.2832	45.3528	53.1494	70.6282	44.8441	40.2169	30.3368	57.0986	33.8509
ENSCAFG00000000178	0.523967	0.133339	0.410791	18991.7	14172.7	70161.3	44824.6	27227.4	61074.4	60003.6	51901.7	39436.7	44766.5	45427.9
ENSCAFG00000000184	0.137587	0.789197	0.908712	745.928	852.518	3895.47	607.816	631.311	2670	1750.02	984.74	599.456	1886.63	994.515
ENSCAFG00000000185	0.229303	0.0796441	0.332092	2436.84	1780.52	2538.2	2654.47	1982.08	2580.45	3119.4	2811.74	2591.98	2508.77	2413.92
ENSCAFG00000000189	0.296031	0.484697	0.736208	36.3867	32.2085	146.167	47.1313	74.5388	65.5833	74.3756	85.0301	43.685	116.576	108.556
ENSCAFG00000000190	-0.0199148	0.87348	0.94667	23677.1	18565.2	16914.8	16814.3	17601.5	21710.6	17371.1	16756.7	19004.2	19708.5	16193.6
ENSCAFG00000000195	-0.298955	0.111472	0.37998	21924.1	10570.4	15315.1	13326.6	21365.4	13853.2	13556.1	12464.9	14986.4	13012.5	12599.5
ENSCAFG00000000196	0.124498	0.764671	0.895442	620.715	171.107	700.674	916.838	962.522	1205.72	934.071	574.528	351.907	924.283	422.552
ENSCAFG00000000197	0.221496	0.114298	0.383612	1092.67	715.632	658.912	792.785	717.517	890.419	922.039	899.71	1027.81	934.989	888.293
ENSCAFG00000000199	-0.680684	0.418995	NA	11.7722	3.01954	33.6416	21.7871	12.9633	18.9183	12.0314	16.0868	0	1.18955	14.0073
ENSCAFG00000000200	-0.299287	0.655709	0.841555	796.227	682.417	7442.92	3582.43	6721.45	4421.83	5364.89	2480.81	3634.35	1727.23	1119.41
ENSCAFG00000000201	0.29001	0.229705	0.522812	56.7205	74.4821	88.1642	85.8146	47.3159	107.203	83.1257	104.564	61.8871	77.321	82.8762
ENSCAFG00000000203	0.145558	0.258949	0.552756	1318.48	918.948	1251.7	1088.47	975.486	1396.17	1301.57	1128.37	1090.91	1318.03	1131.09
ENSCAFG00000000204	0.102497	0.459539	0.717001	393.833	432.801	603.229	492.211	507.512	549.891	627.818	491.796	503.591	465.116	491.421
ENSCAFG00000000205	0.0404587	0.930563	0.971776	103.809	106.691	110.205	193.861	56.3902	56.7548	74.3756	113.756	63.1006	93.9748	303.49
ENSCAFG00000000206	-0.00789642	0.985698	NA	12.8424	41.2671	41.762	15.1176	28.5192	32.7916	19.6877	36.7698	12.1347	36.8762	26.8472
ENSCAFG00000000207	0.0564125	0.726528	0.877732	111.301	98.6384	78.8838	89.8163	95.9282	88.2852	106.095	90.7754	110.426	109.439	86.3781
ENSCAFG00000000209	0.221575	0.102555	0.367959	642.119	599.882	843.361	936.846	703.257	875.285	931.883	773.314	843.364	880.27	915.141
ENSCAFG00000000210	0.479702	0.00249445	0.0879419	233.303	322.085	240.132	397.504	270.284	401.067	422.191	425.15	381.031	440.135	389.869
ENSCAFG00000000212	0.344812	0.508325	0.751366	32.1059	18.1173	97.4447	107.602	26.5747	108.465	111.563	56.3037	49.7524	29.7388	74.7053
ENSCAFG00000000214	0.396291	0.0255045	0.213598	249.356	172.114	261.013	268.56	161.393	334.223	277.815	329.779	263.324	280.735	270.807
ENSCAFG00000000215	0.136204	0.415311	0.68329	1447.98	1999.94	3049.79	2179.16	2088.38	2498.47	2467.52	2503.79	2210.95	2297.03	2217.81
ENSCAFG00000000216	0.402174	0.000598295	0.0521727	296.445	236.531	236.651	296.127	254.08	365.753	344.534	373.443	297.301	364.003	353.683
ENSCAFG00000000217	-0.501975	0.253904	0.547074	238.654	938.071	1762.12	638.052	456.307	534.756	421.097	437.79	523.007	1109.85	389.869
ENSCAFG00000000219	0.203582	0.559025	0.784604	81.3351	121.788	306.255	196.973	145.189	171.526	177.189	141.334	127.415	292.63	266.138
ENSCAFG00000000221	0.563578	0.366468	NA	7.49139	14.0912	8.12039	14.673	1.29633	13.8734	7.65632	25.2792	7.28084	17.8433	9.33817
ENSCAFG00000000223	0.13871	0.705987	0.86843	87.7562	43.2801	88.1642	116.05	136.762	121.077	95.1571	49.4094	64.3141	164.158	131.902
ENSCAFG00000000224	0.355397	0.00533304	0.11542	1095.88	975.312	850.321	1261.87	992.986	1161.58	1289.54	1568.46	1336.03	1214.53	1385.55
ENSCAFG00000000225	0.341863	0.355211	0.638501	47.0887	27.1759	19.721	50.6884	72.5943	50.4487	49.2192	58.6018	76.4488	67.8046	31.5163
ENSCAFG00000000226	0.0296023	0.818431	0.922746	3012.61	2575.67	2230.79	2596.67	2098.1	2431.63	2721.27	2920.9	2048.34	2513.53	2689.39
ENSCAFG00000000228	-0.236808	0.10129	0.366623	8209.49	7727.01	5495.18	5485.02	8330.19	6274.56	5743.33	5748.72	6762.69	5981.08	5382.29
ENSCAFG00000000229	-0.172942	0.472669	0.725252	2314.84	1410.13	930.365	1282.77	2544.69	1299.05	1505.01	1545.48	1618.77	1519.06	1543.13
ENSCAFG00000000231	-0.120198	0.451999	0.712028	1151.53	1078.98	1272.58	1230.31	1702.08	1388.6	1117.82	1168.59	1332.39	1228.81	873.119
ENSCAFG00000000233	-0.198574	0.130874	0.406907	405.605	347.247	455.902	339.257	375.935	388.455	374.066	287.264	342.199	310.474	304.658
ENSCAFG00000000234	0.0398865	0.82679	0.926502	560.784	544.524	697.194	639.83	389.546	448.993	624.537	694.029	564.265	482.959	675.85
ENSCAFG00000000235	-0.550623	0.00560045	0.117766	209.759	182.179	119.486	149.397	150.374	117.293	96.2508	90.7754	128.628	136.799	94.549
ENSCAFG00000000236	-0.387303	0.00363345	0.099917	2623.06	2281.77	2115.94	1755.42	2658.77	1790.93	1506.11	1582.25	1979.17	1841.43	1789.43
ENSCAFG00000000237	0.44689	0.374518	NA	23.5444	9.05863	10.4405	12.8944	8.42612	20.1795	12.0314	4.59622	27.9099	21.412	18.6763
ENSCAFG00000000238	0.118896	0.71938	0.873671	159.46	221.433	330.616	236.546	86.8539	314.043	173.908	203.383	146.83	309.284	199.603
ENSCAFG00000000239	-1.94117	0.0283227	0.22225	16.053	382.475	64.9631	56.024	14.2596	2.52243	14.2189	12.6396	10.9213	76.1314	50.1927
ENSCAFG00000000240	-0.35955	0.0485637	0.273646	2830.67	2527.36	1607.84	1764.76	3096.92	1741.74	1742.36	1689.11	2150.27	1880.68	1858.3
ENSCAFG00000000241	-0.372938	0.0872004	0.343865	3356.14	3677.8	1842.17	2079.56	3969.35	1821.2	2055.17	2259.04	2638.09	2370.78	2685.89
ENSCAFG00000000242	-0.243875	0.0453942	0.266985	1065.92	995.443	932.685	773.221	1094.75	763.036	823.601	719.308	865.206	804.138	947.824
ENSCAFG00000000244	-0.398842	0.279281	0.570162	1388.05	1082	437.341	737.205	1685.22	408.634	584.068	781.357	1151.59	613.81	1312.01
ENSCAFG00000000245	0.00581549	0.973786	0.990729	3421.42	2696.45	1852.61	2380.13	2251.07	1922.1	2716.9	2770.37	2778.85	2131.68	2860.98
ENSCAFG00000000248	0.215932	0.297176	0.588594	399.184	275.785	363.097	381.942	195.745	388.455	446.254	322.884	302.155	432.998	357.185
ENSCAFG00000000249	0.0195436	0.921801	0.967752	1182.57	790.114	1911.77	1320.57	1213.36	1437.79	1419.7	1226.04	1067.86	1347.76	1306.18
ENSCAFG00000000250	-0.628829	0.0923763	0.35277	919.3	437.834	2475.56	1019.55	784.278	620.519	529.38	795.146	768.129	546.005	1113.58
ENSCAFG00000000251	-0.108312	0.724009	0.875882	89.8966	72.469	204.17	124.498	100.465	124.861	114.845	90.7754	84.9431	78.5106	163.418
ENSCAFG00000000253	0.225369	0.0952661	0.356709	358.516	253.642	394.419	407.731	372.694	421.247	387.191	428.598	447.772	424.671	402.709
ENSCAFG00000000259	0.0138828	0.932855	0.972219	5012.81	4177.03	7713.21	5135.09	4734.83	6096.72	5890.99	5090.31	4582.07	5788.37	4985.41
ENSCAFG00000000260	0.177008	0.46078	0.717694	939.634	2085.5	1939.61	1009.77	1275.59	1201.94	1323.45	1831.59	1741.33	1873.55	1859.46
ENSCAFG00000000261	-0.104758	0.688294	0.85809	75.9841	52.3387	51.0425	47.576	51.2049	45.4038	47.0317	29.8754	57.0332	61.8568	67.7017
ENSCAFG00000000267	0.853595	0.0162789	0.182656	370.289	191.238	146.167	528.671	316.952	653.311	948.289	517.075	556.984	334.265	364.189
ENSCAFG00000000272	0.923773	0.0413059	0.256254	113.441	334.163	106.725	84.9253	58.9829	509.532	226.408	175.805	275.458	264.081	135.403
ENSCAFG00000000273	0.102038	0.756367	0.890743	35.3165	31.2019	78.8838	32.903	47.3159	42.8814	68.9068	31.0245	54.6063	47.5822	43.189
ENSCAFG00000000274	-0.00011668	0.999547	0.999781	344.604	240.557	248.252	299.684	395.38	403.59	222.033	266.581	300.941	377.089	267.305
ENSCAFG00000000275	0.737778	0.000701323	0.0550335	860.439	699.527	998.808	1577.57	1120.67	1288.96	2233.46	1985.57	1538.68	1667.75	1815.11
ENSCAFG00000000277	0.112104	0.451447	0.711848	355.306	368.384	411.82	319.248	274.173	355.663	470.317	392.977	326.424	335.454	353.683
ENSCAFG00000000278	-0.103574	0.487078	0.737185	1557.14	1086.03	1294.62	1200.52	1532.26	1522.29	1345.32	1137.56	1237.74	1252.6	954.828
ENSCAFG00000000279	0.00680298	0.965704	0.987193	255.777	405.625	374.698	288.124	281.951	338.006	282.19	279.22	321.57	360.435	351.349
ENSCAFG00000000280	-0.626532	0.00986454	0.152084	7824.22	5968.63	3581.09	3293.41	6940.53	3506.18	2759.56	3087.51	4427.96	4236	3441.12
ENSCAFG00000000281	-0.442758	0.101574	0.366648	1821.48	2819.25	1077.69	1508.65	870.483	929.517	1215.17	1216.85	1200.12	1132.46	1453.25
ENSCAFG00000000282	0.0649577	0.728017	0.878296	226.882	335.169	450.102	389.5	281.951	353.141	434.222	344.717	338.559	329.506	312.829
ENSCAFG00000000285	-0.0590948	0.747886	0.887512	1121.57	1120.25	1661.2	1695.84	1260.68	1358.33	1500.64	1550.08	1356.66	867.185	1269.99
ENSCAFG00000000289	0.0283922	0.919489	NA	23.5444	26.1694	26.6813	32.0137	24.6302	35.3141	25.1565	20.683	32.7638	20.2224	30.349
ENSCAFG00000000290	-0.399292	0.186707	0.478554	666.733	511.309	207.65	321.916	688.349	345.574	248.283	335.524	448.985	452.03	350.181
ENSCAFG00000000293	-0.239503	0.0620459	0.301333	3200.96	2468.98	2555.6	2470.84	3334.8	2868.01	2256.43	2296.96	2515.53	2205.43	2120.93
ENSCAFG00000000295	0.0977735	0.405521	0.678079	1046.65	900.83	686.753	850.143	813.445	971.137	931.883	918.095	976.846	816.034	904.635
ENSCAFG00000000296	0.75677	0.00947965	0.149609	2044.08	1932.51	1069.57	3616.66	2286.72	4074.99	3432.22	4487.06	3316.42	2042.46	4857.01
ENSCAFG00000000297	-0.83666	0.098165	NA	16.053	34.2215	55.6827	37.3494	12.3151	27.7468	12.0314	16.0868	6.06737	19.0329	23.3454
ENSCAFG00000000300	0.39473	0.125414	0.400054	286.813	322.085	788.838	654.503	479.641	677.274	765.632	705.52	651.635	523.404	672.348
ENSCAFG00000000303	0.0791894	0.442155	0.704538	459.115	484.133	547.546	497.102	488.067	592.772	538.13	577.975	474.468	471.063	483.25
ENSCAFG00000000305	-0.0593259	0.661068	0.844374	130.564	171.107	186.769	156.956	143.244	147.562	152.033	160.868	144.403	157.021	143.574
ENSCAFG00000000307	0.234206	0.0241847	0.211712	516.906	601.896	433.861	531.784	557.42	581.421	645.318	640.024	645.568	569.796	651.337
ENSCAFG00000000308	-0.3063	0.244946	0.538165	567.205	1028.66	1876.97	900.831	924.281	1085.91	923.133	714.712	740.219	886.218	789.075
ENSCAFG00000000309	0.0503794	0.784742	0.905752	891.475	584.785	1158.9	1102.25	991.042	1074.56	1196.57	830.767	988.981	931.421	855.61
ENSCAFG00000000310	0.0844575	0.635722	0.830268	144.477	165.068	182.129	116.939	171.115	195.489	166.251	170.06	122.561	184.381	149.411
ENSCAFG00000000312	-0.162143	0.428397	0.693175	311.428	534.459	294.654	379.274	262.506	281.251	346.722	303.351	330.065	260.512	388.701
ENSCAFG00000000314	-0.0805648	0.649318	0.83768	1587.1	1297.4	788.838	1101.81	1134.93	871.501	1067.51	1165.14	1212.26	1126.51	1262.99
ENSCAFG00000000317	-0.288912	0.5736	NA	17.1232	20.1303	6.96034	11.5605	10.3706	5.04487	4.37504	17.2358	9.70779	11.8955	16.3418
ENSCAFG00000000318	0.228818	0.326554	0.612471	240.795	546.537	599.749	548.68	477.696	705.02	605.943	497.541	533.928	636.411	416.716
ENSCAFG00000000320	-0.0516799	0.735579	0.881289	301.796	305.98	262.173	224.985	302.044	293.864	282.19	221.768	326.424	270.029	220.614
ENSCAFG00000000322	-0.102654	0.816767	0.921809	105.95	333.156	38.2818	120.496	95.28	132.428	140.001	150.526	74.0219	161.779	115.56
ENSCAFG00000000323	0.0764272	0.698333	0.864511	1133.34	841.446	694.873	925.286	558.069	895.464	1007.35	949.12	831.229	619.758	950.159
ENSCAFG00000000326	0.737053	0.000222404	0.0331986	3492.06	3020.55	5318.86	6619.73	4028.33	8796.99	7708.82	7648.11	6843.99	7541.77	6430.5
ENSCAFG00000000329	0.500423	0.0716608	0.318455	55.6503	57.3713	97.4447	101.821	47.3159	113.51	98.4383	117.204	65.5276	124.903	92.2144
ENSCAFG00000000330	0.333685	0.0404882	0.253453	413.096	336.176	381.658	413.955	309.822	370.798	551.255	498.69	492.67	349.729	540.446
ENSCAFG00000000333	0.234592	0.017905	0.187594	2334.1	1837.9	1983.7	2561.1	2067.64	2455.59	2453.3	2638.23	2605.33	2499.25	2585.51
ENSCAFG00000000334	0.356913	0.245508	0.538912	1440.49	1324.57	3306.16	1642.48	1212.71	3106.38	2110.96	2269.38	1230.46	3157.08	1840.79
ENSCAFG00000000335	0.200078	0.218795	0.51085	492.291	443.873	602.069	623.379	381.12	641.96	596.099	673.346	564.265	461.547	568.461
ENSCAFG00000000336	-0.0660637	0.717375	0.872458	9617.87	9001.26	4822.35	6795.81	6528.95	5828.09	6425.84	6964.42	7152.21	7318.14	8454.54
ENSCAFG00000000337	0.538914	0.108562	0.375981	256.848	242.57	114.846	463.755	403.806	385.932	567.661	607.85	431.996	297.388	298.821
ENSCAFG00000000340	-0.117049	0.413924	0.682468	448.413	362.345	300.454	388.167	379.824	418.724	324.847	314.841	372.536	364.003	287.149
ENSCAFG00000000341	-0.014535	0.918919	0.966267	268.62	237.537	328.296	264.558	245.006	283.774	288.752	250.494	208.717	308.094	253.298
ENSCAFG00000000344	-0.113888	0.413544	0.682186	504.063	675.371	837.56	578.47	574.273	612.952	577.505	527.416	600.669	609.052	582.468
ENSCAFG00000000345	0.678348	0.00233741	0.0848224	224.742	253.642	211.13	473.537	349.36	452.777	462.66	584.869	456.266	427.05	533.443
ENSCAFG00000000348	0.183407	0.0210175	0.200592	15476.1	15699.6	16127.1	16611.6	13414.4	18539.9	17313.1	16760.1	16062.7	18691.5	18005.2
ENSCAFG00000000350	0.148896	0.270958	0.562496	690.278	970.28	1033.61	1061.34	1118.08	1116.18	1110.17	1146.76	946.509	1157.44	1013.19
ENSCAFG00000000351	0.596681	0.182475	NA	6.42119	23.1498	26.6813	27.1228	30.4637	47.9263	16.4064	54.0056	20.629	34.4971	35.0181
ENSCAFG00000000352	0.260696	0.0469283	0.270391	9664.96	6451.76	8388.36	9881.57	6849.14	10285.2	10087.7	10168	9797.58	10101.7	8845.58
ENSCAFG00000000353	-0.17235	0.424294	0.690652	1111.94	1806.69	1272.58	1129.82	817.982	886.636	900.164	1112.29	1066.64	1026.59	1541.97
ENSCAFG00000000355	-0.0171259	0.923046	0.968113	1672.72	3085.97	3320.08	2296.1	2287.37	2692.7	2777.06	2378.54	2365.06	2683.63	2115.1
ENSCAFG00000000356	0.111432	0.534303	0.766153	1225.38	850.505	925.725	1020.88	635.848	1014.02	1187.82	1018.06	825.162	842.204	1148.59
ENSCAFG00000000359	0.154582	0.364294	0.644402	1682.35	2044.23	2924.5	2259.64	1800.6	2851.61	2188.61	2319.94	1852.97	2710.99	2381.23
ENSCAFG00000000360	-0.0291924	0.873265	0.94667	2895.96	3834.82	5800.28	3062.65	3157.2	3904.73	3596.28	3382.82	3345.55	3868.43	3946.54
ENSCAFG00000000365	-0.0549754	0.75368	0.889598	779.104	985.377	1364.23	823.02	772.611	937.084	906.727	774.463	792.398	965.918	1075.06
ENSCAFG00000000366	0.0912533	0.728531	0.878371	1095.88	2244.53	3382.72	2659.81	2230.33	3296.82	2021.27	2822.08	1868.75	2835.9	2001.87
ENSCAFG00000000370	0.102811	0.309886	0.598562	1697.33	1387.98	1736.6	1870.58	1631.43	1976.33	1922.83	1651.19	1761.96	1797.42	1622.51
ENSCAFG00000000372	0.216801	0.277459	0.568712	2083.68	1676.85	3382.72	3158.24	2862.94	3425.47	3636.75	3130.03	3157.46	2360.07	2652.04
ENSCAFG00000000373	0.42183	0.0052395	0.114825	1202.9	1388.99	1651.92	2178.27	1448	2118.85	2143.77	2205.04	1886.95	2055.55	2251.67
ENSCAFG00000000374	0.494234	0.286387	0.577474	8.56158	36.2345	42.9221	64.4721	40.8343	63.0609	56.8755	91.9244	42.4716	51.1508	23.3454
ENSCAFG00000000376	-0.111402	0.807762	NA	16.053	35.228	32.4816	35.5708	18.7967	31.5304	22.9689	31.0245	27.9099	35.6866	4.66908
ENSCAFG00000000377	-0.228852	0.0895288	0.348126	303.936	312.019	243.612	259.667	311.767	292.602	235.158	245.898	254.829	239.1	198.436
ENSCAFG00000000378	0.514796	0.0365427	0.242748	126.283	161.042	245.932	207.2	132.873	239.631	194.689	340.12	207.504	323.559	191.432
ENSCAFG00000000379	0.214783	0.0502524	0.277914	810.14	788.101	664.712	806.568	644.274	725.2	893.601	949.12	900.397	836.256	867.282
ENSCAFG00000000380	0.245778	0.0323559	0.234113	721.314	984.371	852.641	1024.88	805.667	948.435	1028.13	1119.18	1129.74	1027.77	998.017
ENSCAFG00000000381	-0.00468159	0.965571	0.98716	2635.9	2388.46	3567.17	2782.08	2912.85	2715.4	2990.34	2896.77	2709.69	2866.82	2905.34
ENSCAFG00000000384	0.0947478	0.739548	0.882685	242.935	107.697	122.966	166.738	132.873	105.942	157.501	197.637	171.1	114.197	243.96
ENSCAFG00000000385	-0.175926	0.157929	0.445785	856.158	653.228	632.23	570.467	657.238	577.638	605.943	592.912	558.198	555.522	682.854
ENSCAFG00000000386	-0.112279	0.68213	0.854589	97.388	62.4039	37.1218	58.2472	70.0016	54.2323	66.7193	68.9433	42.4716	53.5299	74.7053
ENSCAFG00000000387	0.257725	0.065013	0.307327	675.295	651.215	697.194	908.834	573.624	841.232	808.288	928.437	770.555	732.765	954.828
ENSCAFG00000000388	-0.106064	0.502231	0.746932	146.617	143.932	154.287	192.527	180.189	143.779	188.127	147.079	166.246	146.315	124.898
ENSCAFG00000000390	-0.349041	0.108344	0.375618	1355.94	1136.35	641.511	879.933	1018.26	568.809	679.225	748.035	946.509	747.04	1050.54
ENSCAFG00000000393	0.00464479	0.975623	0.991056	2526.74	1979.81	1948.89	2096.46	2028.75	2308.03	2427.05	2055.66	2011.94	1441.74	2492.12
ENSCAFG00000000394	-0.0032354	0.984303	0.995004	436.641	401.599	388.619	437.076	601.495	570.07	473.598	412.511	465.974	443.704	351.349
ENSCAFG00000000395	-0.0185329	0.870343	0.945346	1942.41	2267.68	2606.65	2254.3	1820.69	2325.68	2025.64	2075.19	1946.41	2167.37	2359.05
ENSCAFG00000000396	-0.246688	0.0485313	0.273646	1963.81	1463.47	1742.4	1295.22	1790.87	1246.08	1467.83	1286.94	1476.8	1464.34	1401.89
ENSCAFG00000000397	0.0516143	0.582961	0.799016	5172.27	5105.04	3851.39	4638.43	4786.04	4911.18	4833.32	4978.86	5210.65	4420.38	4941.06
ENSCAFG00000000398	0.00491928	0.985445	0.995347	342.463	1105.15	520.865	756.769	516.586	789.522	574.224	702.073	504.805	616.189	717.872
ENSCAFG00000000399	-0.838299	0.0205451	0.199309	431.29	1082	483.743	229.432	392.787	184.138	229.689	247.047	294.874	367.572	433.058
ENSCAFG00000000405	0.521631	0.249961	0.543317	61.0013	30.1954	51.0425	44.0189	11.6669	32.7916	96.2508	73.5395	33.9772	36.8762	65.3672
ENSCAFG00000000406	-0.00516349	0.958129	0.984751	1123.71	1171.58	1173.98	1026.22	1253.55	1014.02	1082.82	1076.66	1130.96	1293.05	1273.49
ENSCAFG00000000407	0.362128	0.0569839	0.291963	1019.9	728.716	1392.07	1395.27	1410.4	1908.22	1591.42	1575.35	1302.06	1392.97	1406.56
ENSCAFG00000000411	-0.257103	0.0692957	0.314494	1184.71	1018.59	1037.09	778.112	1313.83	808.44	908.914	831.916	993.835	944.506	863.781
ENSCAFG00000000412	-0.442986	0.0863934	0.342281	257.918	243.576	116.006	162.737	138.059	97.1137	154.22	136.738	148.044	105.87	166.92
ENSCAFG00000000413	-0.375294	0.0956703	0.357712	5192.6	5993.79	2648.41	4581.52	7379.99	3853.02	3374.25	4187.16	4902.43	3600.78	3950.05
ENSCAFG00000000414	0.155103	0.586163	0.801601	122.003	139.905	169.368	132.946	91.391	118.554	156.408	120.651	84.9431	255.754	137.738
ENSCAFG00000000415	-0.0087141	0.952224	0.981789	4511.96	5682.78	3386.2	4511.71	3338.69	4574.44	4053.47	4230.82	4260.5	4369.23	4073.78
ENSCAFG00000000416	-0.160979	0.202507	0.496646	941.774	1058.85	822.48	679.847	980.023	780.693	759.069	773.314	811.814	801.759	880.122
ENSCAFG00000000417	-0.146973	0.543677	0.773149	1010.27	1162.52	441.981	758.103	923.633	595.295	753.6	718.159	804.533	694.699	1090.23
ENSCAFG00000000418	0.40477	0.00565643	0.117807	3086.45	3270.16	3427.97	3684.69	2200.51	4507.59	4523.79	4622.65	3543.34	3692.38	4002.57
ENSCAFG00000000419	-1.02268	0.00988985	0.152084	1713.39	7363.66	6452.23	2527.31	1534.85	1769.49	1361.73	1730.48	1810.5	2124.54	2773.44
ENSCAFG00000000421	0.329501	0.386726	NA	19.2636	12.0782	8.12039	9.33734	14.9078	12.6122	13.1251	16.0868	16.9886	19.0329	17.5091
ENSCAFG00000000422	-0.0632637	0.542241	0.772281	647.47	747.84	893.243	764.773	820.575	717.633	697.819	702.073	769.342	736.334	826.428
ENSCAFG00000000423	-6.40662e-05	0.999677	0.999781	347.814	408.645	458.222	387.722	265.747	350.618	345.628	365.4	349.48	368.762	457.57
ENSCAFG00000000424	-0.18547	0.0990311	0.364273	1728.37	1836.89	1481.39	1305.45	1833.65	1364.64	1401.11	1389.21	1579.94	1482.18	1417.07
ENSCAFG00000000425	0.0943697	0.590399	0.804326	1207.18	1028.66	1039.41	1163.61	721.406	1020.32	1263.29	1309.92	1022.96	788.674	1203.46
ENSCAFG00000000427	-0.0337162	0.716714	0.872458	1534.66	1566.14	1379.31	1307.67	1504.39	1223.38	1372.67	1511.01	1388.21	1559.51	1488.27
ENSCAFG00000000428	0.0270512	0.800684	0.914088	390.622	334.163	377.018	339.701	313.711	403.59	356.566	315.99	339.772	368.762	356.018
ENSCAFG00000000431	0.422497	0.129018	0.403857	334.972	166.075	467.503	435.298	226.857	563.764	516.254	466.516	308.222	373.52	394.538
ENSCAFG00000000432	-0.306728	0.111676	0.380374	9925.02	8702.32	4535.82	5915.87	6880.25	5128.11	5083.79	6033.69	6672.89	5963.23	6003.28
ENSCAFG00000000433	-0.0246227	0.932939	0.972219	4056.05	2133.81	1619.44	2448.16	4324.55	3183.31	1895.49	3039.25	3885.54	3381.9	1818.61
ENSCAFG00000000436	0.0306019	0.898009	0.956738	538.31	305.98	406.02	537.119	228.802	397.283	428.754	512.479	331.278	347.35	454.068
ENSCAFG00000000437	-0.130097	0.0833877	0.337908	2975.15	3145.36	2801.53	2698.94	3240.17	2649.82	2567.05	2683.04	2772.79	2678.88	2942.69
ENSCAFG00000000439	-1.1708	0.160101	NA	5.35099	15.0977	4.64022	28.4567	1.94449	2.52243	10.9376	3.44717	1.21347	3.56866	8.1709
ENSCAFG00000000441	-0.0521184	0.666557	0.846631	1791.51	1896.27	1281.86	1487.3	1434.39	1382.29	1483.14	1621.32	1656.39	1520.25	1467.26
ENSCAFG00000000442	0.0701025	0.465676	0.721263	1994.85	2128.78	1968.61	2068.44	2165.51	1826.24	1939.24	2317.64	2161.2	2330.34	2436.09
ENSCAFG00000000443	-0.421447	0.105003	0.370402	24336.3	22562	10527.5	12645	25065.1	10458	13875.4	11315.9	17674.2	13075.6	18843.3
ENSCAFG00000000444	-0.279154	0.0403042	0.252431	6050.9	5922.33	6094.93	4653.11	6840.07	4082.56	5084.89	4390.54	5268.9	4414.43	5988.1
ENSCAFG00000000445	0.291633	0.206635	0.501532	1678.07	4097.52	2719.17	3469.49	1941.9	3266.55	3615.97	4181.41	2664.79	3436.62	3261.36
ENSCAFG00000000446	-1.5913	0.109298	0.376457	2.1404	268.739	132.246	44.4635	4.53714	10.0897	12.0314	29.8754	2.42695	90.4061	35.0181
ENSCAFG00000000447	0.18991	0.190944	0.484653	2806.06	3511.73	3502.21	3004.4	4136.58	4143.1	3860.97	3154.16	4031.16	4760.59	3268.36
ENSCAFG00000000448	-0.110934	0.731182	0.879052	370.289	241.563	406.02	431.741	357.138	254.766	121.407	527.416	305.795	472.253	326.836
ENSCAFG00000000450	-4.29779	NA	NA	94.1774	3007.46	136.887	90.7056	0.648163	6.30609	2.18752	12.6396	6.06737	171.296	4.66908
ENSCAFG00000000451	-1.86752	NA	NA	33.1761	1029.66	60.3229	81.8129	8.42612	1.26122	55.7817	40.2169	46.112	245.048	10.5054
ENSCAFG00000000453	0.214922	0.282941	0.573547	615.364	855.537	796.958	896.829	416.769	826.097	811.569	912.35	651.635	870.753	915.141
ENSCAFG00000000454	-0.373452	0.0432285	0.26239	3379.69	2961.16	1965.13	2284.09	3526.66	1920.83	1611.11	2316.5	2367.49	2410.04	2451.27
ENSCAFG00000000456	-0.349717	0.359954	0.640938	29.9655	30.1954	93.9645	33.3476	29.1673	36.5753	42.6566	28.7264	29.1234	29.7388	35.0181
ENSCAFG00000000457	0.0188535	0.887291	0.95261	682.786	1055.83	838.72	848.364	932.707	833.665	925.32	782.507	840.937	860.047	1057.55
ENSCAFG00000000458	0.284404	0.118475	0.389558	529.748	853.524	770.277	795.897	499.734	804.657	987.665	860.642	731.724	681.614	973.504
ENSCAFG00000000459	0.0571719	0.771454	0.899032	1203.97	833.394	791.158	971.973	670.849	1015.28	1237.04	892.816	876.128	632.843	926.813
ENSCAFG00000000463	0.377312	0.322193	NA	16.053	11.0717	13.9207	21.3425	16.8522	17.657	17.5002	33.3226	10.9213	24.9806	21.0109
ENSCAFG00000000464	0.133075	0.426643	0.691519	505.134	810.244	518.545	609.595	513.345	479.263	612.505	698.626	712.309	685.183	702.697
ENSCAFG00000000465	-0.0548684	0.794404	0.910885	330.691	185.199	169.368	217.871	180.189	174.048	164.064	232.109	215.998	224.826	239.291
ENSCAFG00000000469	-0.32419	0.181244	0.471443	1184.71	977.325	402.539	789.672	840.02	509.532	616.88	685.986	809.387	758.935	639.665
ENSCAFG00000000475	0.395472	0.421219	NA	4.28079	10.0651	13.9207	13.3391	6.48163	13.8734	15.3126	17.2358	12.1347	13.0851	4.66908
ENSCAFG00000000478	-0.129365	0.522845	0.758206	1214.67	1098.11	871.202	714.973	692.886	562.503	814.851	989.336	780.263	886.218	999.184
ENSCAFG00000000480	0.608844	0.294224	0.585607	185.144	58.3778	699.514	702.968	216.487	490.614	220.939	1284.64	275.458	731.576	406.21
ENSCAFG00000000482	0.128338	0.707109	0.868832	102.739	224.453	75.4036	131.612	101.113	116.032	160.783	195.339	155.325	145.126	60.6981
ENSCAFG00000000483	-0.93528	0.0530869	0.283823	720.243	664.299	118.326	206.311	607.977	113.51	133.439	165.464	340.986	254.565	445.898
ENSCAFG00000000484	-0.015839	0.896049	0.955969	748.068	583.778	557.987	618.932	531.494	601.601	661.724	598.658	638.287	501.992	603.479
ENSCAFG00000000487	-0.185172	0.444178	0.706161	7068.66	4638.02	6064.77	8572.57	5266.33	4440.75	4962.39	7702.12	7192.26	3182.06	5885.38
ENSCAFG00000000488	1.0382	0.267662	NA	10.702	0	0	10.6712	18.7967	20.1795	7.65632	9.19244	41.2581	16.6538	5.83636
ENSCAFG00000000491	-0.158579	0.37683	0.654745	153.038	173.12	121.806	121.83	197.69	136.211	115.938	140.185	152.898	149.884	130.734
ENSCAFG00000000492	-1.12301	0.152767	0.438025	147.687	361.339	915.284	1872.36	825.76	644.482	118.126	164.315	1088.49	116.576	140.073
ENSCAFG00000000496	-0.315613	0.109116	0.376457	1091.6	1040.74	578.868	646.5	1106.41	699.976	638.756	644.62	839.723	733.955	747.053
ENSCAFG00000000500	0.60448	0.249082	0.542396	1249.99	545.531	2148.42	2962.16	1051.97	3008	4900.04	3201.27	459.906	981.382	1970.35
ENSCAFG00000000507	0.33352	0.0292105	0.224801	1142.97	1261.16	1853.77	1767.87	1180.95	1770.75	1968.77	1877.56	1656.39	1778.38	1846.62
ENSCAFG00000000509	-0.288255	0.147994	0.433433	5014.95	5259.04	3049.79	3212.93	5747.91	2823.87	3095.34	3844.74	4275.07	3983.82	3875.34
ENSCAFG00000000510	-0.201805	0.786967	NA	23.5444	21.1368	11.6006	2.22318	9.07429	5.04487	12.0314	28.7264	1.21347	11.8955	10.5054
ENSCAFG00000000512	-0.0482665	0.834373	0.92981	770.543	437.834	325.976	490.877	352.601	396.022	479.067	567.633	459.906	364.003	491.421
ENSCAFG00000000522	-0.491843	0.23977	0.533832	28.8953	67.4365	40.602	82.2575	21.3894	26.4856	52.5005	32.1735	19.4156	35.6866	39.6872
ENSCAFG00000000525	0.0493803	0.705096	0.868113	934.283	1038.72	1081.17	1132.49	795.296	974.921	981.102	1159.4	1038.73	851.721	1180.11
ENSCAFG00000000528	0.225898	0.110019	0.377799	420.588	305.98	432.701	445.969	347.415	498.181	517.348	491.796	400.446	434.187	399.207
ENSCAFG00000000529	1.49668	2.12451e-06	0.00234913	20.3338	26.1694	45.2422	44.0189	58.9829	108.465	99.5321	137.887	140.763	115.387	64.1999
ENSCAFG00000000530	-0.187103	0.16696	0.45482	2726.86	2581.71	2660.01	2606.9	1722.17	2150.38	2172.21	2242.96	1823.85	2355.32	2213.15
ENSCAFG00000000532	-0.511319	0.0668324	0.310972	536.169	457.964	165.888	259.667	386.305	248.46	193.595	234.407	308.222	290.251	245.127
ENSCAFG00000000533	-0.0219929	0.837758	0.931242	5767.3	6657.09	7254.99	6016.8	7396.19	6022.31	6326.3	6638.09	6307.63	6006.06	7807.88
ENSCAFG00000000534	0.269955	0.382455	0.659129	66.3523	81.5277	89.3243	94.7073	29.8155	112.248	91.8758	65.4961	69.168	104.681	79.3744
ENSCAFG00000000535	-2.47631	NA	NA	0	2046.24	0	152.955	0	1.26122	4.37504	3.44717	1.21347	463.926	0
ENSCAFG00000000540	0.0445674	0.911447	0.963077	24.6146	65.4234	64.9631	39.1279	27.2229	64.3221	56.8755	50.5584	27.9099	20.2224	52.5272
ENSCAFG00000000543	0.212218	0.093026	0.353586	1089.46	1097.1	1155.42	1346.8	887.984	1243.56	1426.26	1481.13	1144.31	1227.62	1231.47
ENSCAFG00000000547	-0.760666	0.104571	0.369511	605.732	893.785	112.525	284.122	580.754	122.338	228.596	274.624	413.794	204.603	510.097
ENSCAFG00000000548	0.21808	0.419665	0.68631	157.319	106.691	110.205	216.982	81.6686	137.473	136.72	214.873	160.178	133.23	159.916
ENSCAFG00000000549	0.040703	0.829049	0.927501	192.636	156.01	113.685	135.169	156.207	170.264	154.22	137.887	127.415	203.414	136.571
ENSCAFG00000000550	-0.039033	0.868312	0.944317	252.567	89.5798	196.049	222.318	184.727	191.705	164.064	205.681	180.807	183.191	179.76
ENSCAFG00000000554	-0.183329	0.0728163	0.321311	460.185	435.821	481.423	451.749	451.77	392.239	372.972	389.53	489.03	404.448	361.854
ENSCAFG00000000555	0.455648	0.00863398	0.144637	2236.71	2112.67	1991.82	3039.53	1761.06	3010.53	3700.19	3641.36	2314.09	2845.41	2829.47
ENSCAFG00000000557	0.385159	0.00738938	0.133349	733.086	945.117	939.645	1277.88	865.298	1302.84	1384.7	1258.22	1130.96	1220.48	1174.27
ENSCAFG00000000562	0.176476	0.3403	0.624859	482.659	414.684	725.035	564.687	471.215	508.271	755.788	654.961	478.108	528.162	677.017
ENSCAFG00000000563	-2.19785	0.0376009	NA	0	61.3974	85.8441	10.6712	10.3706	17.657	7.65632	8.04339	0	2.37911	8.1709
ENSCAFG00000000564	-0.388928	0.0181196	0.188688	387.412	435.821	351.497	300.129	484.826	243.415	298.596	260.836	350.694	342.592	298.821
ENSCAFG00000000565	-0.230531	0.71726	0.872458	147.687	226.466	371.218	100.043	97.2245	138.734	192.502	334.375	18.2021	253.375	25.68
ENSCAFG00000000566	-0.0532329	0.795934	0.911298	3319.75	3255.07	6869.85	4501.04	4773.07	5314.77	4886.92	3935.51	3760.55	4672.57	3703.75
ENSCAFG00000000567	-0.0237274	0.885026	0.951438	15377.7	22046.7	30064	20753.4	26894.2	22957.9	21807.4	22921.4	23058.4	25349.4	19814.4
ENSCAFG00000000568	0.551961	0.13304	0.410344	75.9841	28.1824	51.0425	125.387	110.836	150.085	129.064	118.353	91.0105	133.23	72.3708
ENSCAFG00000000569	-1.24971	0.00889465	0.145224	170.162	910.895	542.906	221.428	186.671	259.811	171.72	118.353	103.145	281.924	89.8799
ENSCAFG00000000570	0.187424	0.216237	0.509271	791.947	1101.13	1367.71	1325.9	1115.49	1135.1	1288.45	1476.54	1372.44	1171.71	1350.53
ENSCAFG00000000572	-0.239576	0.111019	0.379606	1516.47	1714.09	2200.63	1529.55	1875.78	1451.66	1541.11	1414.49	1116.4	1773.62	1680.87
ENSCAFG00000000575	-0.290696	0.0225003	0.205304	6367.68	6071.29	5519.55	4599.31	7350.82	4397.86	4913.17	4588.18	5103.87	5511.2	4824.33
ENSCAFG00000000576	0.0731553	0.348848	0.63329	937.494	901.837	814.359	845.696	867.242	842.493	883.758	885.921	962.284	933.8	1001.52
ENSCAFG00000000577	0.179359	0.462514	0.718737	508.344	716.638	1016.21	974.196	450.473	576.376	943.914	1023.81	779.05	760.125	897.631
ENSCAFG00000000578	-0.12936	0.554264	0.78235	271.83	214.388	111.365	168.072	159.448	192.966	176.095	170.06	151.684	162.969	159.916
ENSCAFG00000000579	-0.198296	0.198059	0.492344	373.499	388.515	573.068	388.611	493.252	425.03	355.472	343.567	357.975	459.168	375.861
ENSCAFG00000000580	0.14305	0.183301	0.474358	1546.44	2158.97	1593.92	1877.25	1845.97	1758.14	2022.36	2107.37	2094.45	1972.28	2005.37
ENSCAFG00000000581	-0.123212	0.619321	0.821461	215.11	184.192	104.405	124.053	165.282	123.599	115.938	143.632	205.077	110.629	173.923
ENSCAFG00000000582	-0.0462514	0.76914	0.89797	537.239	804.205	598.589	552.682	644.922	692.408	535.942	607.85	548.49	758.935	501.927
ENSCAFG00000000584	-0.0310489	0.779673	0.903502	780.174	663.293	742.436	695.854	590.477	755.469	744.85	608.999	609.164	701.837	652.505
ENSCAFG00000000586	0.202996	0.50304	0.747522	151.968	209.355	445.461	286.345	134.818	268.639	226.408	305.649	232.987	371.141	289.483
ENSCAFG00000000588	-0.316055	0.0212464	0.201419	1008.13	896.804	1310.86	990.203	1027.99	828.62	905.633	715.861	739.005	823.171	1029.53
ENSCAFG00000000590	-0.210624	0.40591	0.678086	870.071	326.111	381.658	420.625	495.197	417.463	332.503	483.752	536.355	441.324	373.527
ENSCAFG00000000593	-0.392688	0.287798	0.57906	3488.85	4677.27	1028.97	1966.62	3582.4	1162.84	1688.76	2107.37	2854.09	1993.69	3669.9
ENSCAFG00000000594	0.136067	0.338569	0.623766	1962.74	1635.59	1335.22	1517.54	2126.62	2188.21	2059.55	1871.81	1715.85	1733.18	1745.07
ENSCAFG00000000598	-0.128875	0.646469	0.836134	34.2463	29.1889	49.8824	39.1279	49.2604	50.4487	36.0941	28.7264	31.5503	27.3597	47.8581
ENSCAFG00000000600	-0.0353708	0.84995	0.936917	251.497	167.081	298.134	176.965	213.246	194.227	205.627	179.253	217.212	249.806	245.127
ENSCAFG00000000601	-0.17908	0.256354	0.550205	541.52	345.234	409.5	342.814	534.735	355.663	388.285	398.722	415.008	374.709	370.025
ENSCAFG00000000602	0.429751	0.00342099	0.0995193	728.805	571.7	650.791	857.257	618.348	880.33	1147.35	1023.81	820.308	808.897	863.781
ENSCAFG00000000603	-0.470176	0.000827402	0.0585098	2778.23	2456.9	2426.84	1674.94	2862.94	1797.23	1655.95	1604.08	1859.04	1829.53	1818.61
ENSCAFG00000000604	-0.215956	0.0719874	0.319323	2824.25	2501.19	2528.92	2026.2	3148.13	2286.59	2186.43	2155.63	2435.44	2349.37	2045.06
ENSCAFG00000000607	-0.0462595	0.67983	0.853436	1301.36	1425.22	1515.03	1305.45	1370.22	1468.06	1194.39	1266.26	1218.33	1654.67	1234.97
ENSCAFG00000000608	0.206358	0.211719	0.505819	737.367	1113.2	1508.07	1295.67	1249.66	1301.58	1340.95	1452.41	1262.01	1388.21	1431.07
ENSCAFG00000000612	-0.110245	0.303441	0.592892	1964.88	1939.55	2503.4	1996.41	2478.58	2184.43	2092.36	1936.16	1843.27	2145.96	1895.65
ENSCAFG00000000615	-0.0626264	0.919569	NA	3.21059	15.0977	25.5212	20.0086	13.6114	17.657	17.5002	21.832	4.85389	23.7911	3.50181
ENSCAFG00000000616	0.106011	0.411964	0.682056	561.854	498.225	599.749	575.358	492.604	667.184	691.256	564.186	485.389	614.999	498.425
ENSCAFG00000000617	-0.195278	0.424609	0.690909	379.92	678.391	889.763	391.279	487.419	485.569	494.379	379.188	458.693	656.634	484.417
ENSCAFG00000000619	0.339782	0.00489562	0.11235	2322.33	2870.58	2976.7	3742.05	2732.01	3783.65	3850.03	3640.21	3440.2	3877.95	3658.23
ENSCAFG00000000620	-0.13177	0.254594	0.547688	1378.42	1334.64	1921.05	1421.94	1401.33	1299.05	1360.64	1452.41	1241.38	1358.47	1449.75
ENSCAFG00000000621	-0.335538	0.100662	0.365917	11439.3	11909.1	6188.9	6770.02	11541.2	6980.84	6201.62	6832.28	8553.77	7946.22	8987.99
ENSCAFG00000000622	0.113145	0.394434	0.669049	1616	1752.34	2224.99	2274.75	2652.28	2300.46	2241.11	2277.43	2237.64	2237.55	2368.39
ENSCAFG00000000626	0.0511403	0.869226	0.944775	63.1417	68.443	105.565	84.0361	38.8898	52.9711	64.5318	91.9244	63.1006	114.197	59.5308
ENSCAFG00000000627	0.00167866	0.990322	0.997194	1888.9	1925.46	2995.26	2064.44	2184.96	2430.37	2459.86	1993.61	2139.35	2094.8	2164.12
ENSCAFG00000000628	0.961545	0.0547917	NA	6.42119	10.0651	8.12039	5.33562	5.18531	12.6122	5.4688	20.683	9.70779	20.2224	11.6727
ENSCAFG00000000629	-0.0519239	0.73475	0.880997	553.292	562.641	879.322	673.178	618.996	672.229	500.942	653.812	624.939	725.628	626.825
ENSCAFG00000000630	-0.0662692	0.836563	0.930849	47.0887	56.3648	26.6813	30.2352	40.1861	35.3141	25.1565	34.4717	29.1234	59.4777	45.5236
ENSCAFG00000000632	-0.167437	0.457506	0.715894	203.338	169.094	126.446	116.939	200.931	139.995	113.751	106.862	161.392	182.002	168.087
ENSCAFG00000000636	-0.455904	0.0179207	0.187594	7404.7	7821.62	3941.87	4985.25	7720.92	4156.97	4118	4199.8	5176.68	5162.66	5071.79
ENSCAFG00000000637	-0.0017435	0.994281	0.998646	735.226	1454.41	609.029	898.608	613.162	809.701	1133.13	918.095	667.41	773.21	863.781
ENSCAFG00000000638	0.514534	0.0213896	0.201832	1330.26	1434.28	1656.56	2533.53	2853.86	3122.77	3563.47	2689.94	2708.47	2421.93	2317.03
ENSCAFG00000000639	-0.250912	0.465368	0.721146	83.4755	43.2801	81.2039	60.915	35.0008	27.7468	51.4067	76.9867	35.1907	61.8568	51.3599
ENSCAFG00000000640	-0.289082	0.38867	0.664706	111.301	118.769	230.851	147.619	69.3535	112.248	85.3132	155.122	84.9431	70.1837	156.414
ENSCAFG00000000641	-0.173658	0.43783	0.700609	132.705	140.912	146.167	126.721	85.5575	98.3749	122.501	149.377	98.2913	74.9419	126.065
ENSCAFG00000000642	-0.195099	0.176023	0.466849	2457.17	2653.17	2447.72	1812.78	2907.01	2041.91	1810.17	2142.99	1987.67	2639.62	2244.66
ENSCAFG00000000643	0.536613	2.36585e-05	0.0102771	2653.02	2630.02	2636.81	3640.67	2859.05	4095.17	4270.04	3819.46	4676.73	3510.37	4741.46
ENSCAFG00000000644	0.348549	0.211729	0.505819	303.936	443.873	945.446	615.82	370.749	620.519	773.288	867.537	632.22	509.129	689.857
ENSCAFG00000000646	-0.193689	0.124373	0.398195	668.874	681.41	538.266	505.995	709.739	471.695	523.911	574.528	597.029	548.384	539.279
ENSCAFG00000000647	-0.093549	0.610169	0.815532	317.849	381.469	469.823	330.809	261.21	414.94	368.597	326.332	258.47	304.526	303.49
ENSCAFG00000000649	0.164903	0.185766	0.477342	2035.52	1654.71	1525.47	1901.7	1333.92	1966.24	2058.46	1862.62	1667.31	1921.13	1893.31
ENSCAFG00000000652	0.298552	0.258608	0.552319	251.497	815.277	466.342	485.986	368.805	607.907	633.287	683.688	436.85	641.17	520.603
ENSCAFG00000000653	-0.0726534	0.800163	0.913939	116.652	62.4039	41.762	67.1399	60.9273	93.3301	61.2505	56.3037	67.9545	66.615	52.5272
ENSCAFG00000000654	0.207014	0.664376	0.845074	865.79	1846.95	121.806	1212.96	1177.71	1468.06	1322.36	800.891	1437.97	1634.45	575.465
ENSCAFG00000000655	-0.015617	0.943082	0.977311	950.336	1769.45	1039.41	1028.89	792.055	929.517	1098.13	1160.55	822.735	1389.4	1220.97
ENSCAFG00000000656	-0.148037	0.712582	0.870878	434.5	2150.92	1009.25	882.156	1350.12	1748.05	631.099	713.563	1004.76	1632.07	581.301
ENSCAFG00000000657	-0.0835966	0.569881	0.790715	1991.64	1449.38	1238.94	1176.5	1703.37	1302.84	1487.51	1359.33	1454.95	1497.65	1455.59
ENSCAFG00000000661	0.213458	0.198548	0.492816	11730.4	9791.37	8511.33	9709.94	15331.7	11036.9	12243.5	11758.3	12588.6	13063.7	15941.4
ENSCAFG00000000663	-0.057192	0.662731	0.845074	1039.16	1594.32	1225.02	1168.5	1002.71	1117.44	1173.6	1141.01	1081.2	1178.85	1258.32
ENSCAFG00000000664	-0.344098	0.253817	0.547074	56.7205	40.2606	125.286	56.9133	60.9273	58.016	45.9379	54.0056	47.3255	59.4777	54.8617
ENSCAFG00000000667	-2.07388	0.0688418	0.31337	89.8966	421.729	11780.4	1621.58	381.768	1401.21	170.626	98.8187	166.246	1737.94	499.592
ENSCAFG00000000669	-0.289525	0.0184222	0.190535	1980.94	1678.87	2383.91	1688.72	2118.85	1579.04	1725.95	1486.88	1474.37	1856.89	1544.3
ENSCAFG00000000670	-0.378454	0.65665	NA	6.42119	60.3909	0	26.2335	17.5004	29.008	25.1565	21.832	8.49431	14.2746	3.50181
ENSCAFG00000000671	-0.0514302	0.756571	0.890743	916.09	1043.76	1335.22	1378.37	943.077	1300.32	1185.64	1007.72	799.679	1134.83	1077.39
ENSCAFG00000000673	-0.0614078	0.717654	0.872544	7050.47	6068.27	12162	8258.21	8649.09	8620.42	8542.26	8837.38	7382.77	7283.64	7847.56
ENSCAFG00000000674	-0.175444	0.425117	0.69119	220.461	158.023	364.258	206.311	219.079	224.497	245.002	217.171	209.931	165.348	176.258
ENSCAFG00000000677	0.73006	0.00221	0.0834824	760.911	524.394	669.352	1356.14	911.317	1751.83	1452.51	1567.31	1429.47	1159.82	1054.05
ENSCAFG00000000678	0.451036	0.0847731	0.340071	922.511	603.909	1607.84	1752.75	1495.96	1563.91	1988.45	1607.53	1740.12	1356.09	2218.98
ENSCAFG00000000679	-0.0529451	0.72682	0.877732	510.485	518.355	491.864	400.616	624.829	387.194	456.098	557.292	576.4	506.75	459.905
ENSCAFG00000000680	0.425234	0.0496014	0.276617	717.033	482.12	883.963	731.87	467.326	913.121	908.914	1141.01	652.849	674.477	995.682
ENSCAFG00000000681	-1.04083	0.296939	0.588465	1291.73	215.394	6.96034	145.396	790.111	322.872	40.4691	573.378	259.683	189.139	43.189
ENSCAFG00000000683	-0.327506	0.0269195	0.218164	3853.78	3453.35	2519.64	2430.38	3666.66	2471.99	2296.89	2394.63	2888.07	2690.77	2483.95
ENSCAFG00000000686	0.284275	0.357684	0.640212	1383.77	572.707	2190.19	1554.44	1702.72	2907.11	1812.36	1523.65	1482.86	1858.08	1236.14
ENSCAFG00000000687	0.346236	0.40861	0.679787	26.755	25.1629	31.3215	42.685	12.9633	27.7468	20.7814	60.8999	27.9099	23.7911	51.3599
ENSCAFG00000000688	-0.335372	0.0306384	0.228623	711.682	627.058	1070.73	682.96	909.373	697.453	668.287	631.98	618.871	563.849	623.323
ENSCAFG00000000689	-0.173437	0.166242	0.454077	459.115	547.544	658.912	522.446	526.309	475.479	475.785	517.075	402.873	461.547	552.119
ENSCAFG00000000690	-0.326182	0.0132956	0.171403	818.702	616.993	619.47	553.571	795.944	541.062	488.91	520.522	549.703	581.692	575.465
ENSCAFG00000000691	0.427531	0.103894	0.36908	2566.34	2874.6	6671.48	5200.9	3612.86	7566.04	5422.86	5793.54	3806.67	6221.37	4963.24
ENSCAFG00000000692	-0.279588	0.0164559	0.182656	957.827	889.759	780.718	822.575	1107.06	707.543	677.037	769.867	725.657	799.38	828.762
ENSCAFG00000000693	-0.259976	0.514343	0.753722	1254.27	725.697	2148.42	1532.66	671.497	670.968	996.415	873.282	1300.84	424.671	2078.91
ENSCAFG00000000694	-0.17474	0.261088	0.554905	465.536	485.14	660.072	444.635	688.349	491.875	572.036	489.497	429.569	467.495	464.574
ENSCAFG00000000698	-0.266053	0.0277597	0.22097	1437.28	1773.48	1285.34	1191.18	1511.52	1152.75	1150.63	1120.33	1247.45	1364.42	1145.09
ENSCAFG00000000699	-0.117931	0.694619	0.861756	291.094	234.518	172.848	355.708	382.416	238.37	193.595	157.421	303.368	236.721	462.239
ENSCAFG00000000701	0.231463	0.0952847	0.356709	1098.02	1050.8	1182.1	1094.69	1192.62	1471.84	1240.32	1394.95	958.644	1641.58	1208.13
ENSCAFG00000000702	-0.134636	0.434244	0.698453	8809.87	5280.17	5975.45	5760.69	4133.99	5501.43	5682.08	5749.87	5376.9	4900.96	5532.86
ENSCAFG00000000709	-0.162335	0.308773	0.597815	1373.06	1718.12	938.485	1069.79	1494.66	1162.84	1181.26	1104.24	1128.53	1314.46	1178.94
ENSCAFG00000000711	0.0522705	0.723015	0.875551	2276.31	1992.9	1712.24	1809.67	2656.82	2518.65	2264.08	1762.65	2284.97	2269.67	1902.65
ENSCAFG00000000712	-0.0802968	0.906261	NA	9.63178	32.2085	5.80028	8.44807	12.9633	20.1795	8.75008	17.2358	1.21347	23.7911	7.00363
ENSCAFG00000000713	0.116202	0.646082	0.836051	273.971	175.133	100.925	200.53	145.189	187.921	263.596	187.296	199.01	152.263	175.091
ENSCAFG00000000714	-0.0965397	0.329308	0.614793	941.774	1176.62	965.166	1007.1	1191.32	1000.15	903.445	959.461	978.059	1092.01	999.184
ENSCAFG00000000716	0.568367	0.0696995	0.314588	122.003	63.4104	129.926	150.287	58.3347	108.465	144.376	211.426	172.313	104.681	191.432
ENSCAFG00000000717	1.52311	0.176868	NA	1.0702	0	0	21.3425	3.24082	5.04487	28.4377	33.3226	16.9886	4.75822	3.50181
ENSCAFG00000000718	0.116341	0.344075	0.62832	732.016	968.267	1144.98	965.303	1063.64	945.913	1081.73	1144.46	1038.73	1033.72	1096.07
ENSCAFG00000000719	-0.0964034	0.548354	0.777164	2573.83	1872.12	1342.18	1619.81	1704.02	1522.29	1852.83	1835.04	1726.77	1592.81	1694.88
ENSCAFG00000000720	-0.119852	0.586712	0.801695	1650.25	1019.6	1120.61	1096.03	1667.72	1377.25	1000.79	923.84	1160.08	1805.74	971.17
ENSCAFG00000000721	-0.00485818	0.981474	0.993727	1850.37	1407.11	864.242	1546.89	1742.91	1658.5	1001.88	1358.18	1616.35	1705.82	1526.79
ENSCAFG00000000722	1.39347	0.110758	0.379373	72.7735	36.2345	1.16006	16.0069	137.411	104.681	98.4383	42.515	71.5949	497.234	17.5091
ENSCAFG00000000731	0.395761	0.401161	0.673846	12.8424	39.2541	11.6006	54.6901	36.2971	40.359	57.9692	43.6641	31.5503	17.8433	56.029
ENSCAFG00000000732	-0.267424	0.0521857	0.282732	8343.26	9529.68	6143.66	6477.89	7764.35	5506.47	5802.39	6501.35	7267.49	6151.18	6911.41
ENSCAFG00000000736	-0.0673102	0.814982	0.920803	108.09	94.6123	47.5623	67.5846	51.2049	68.1057	73.2819	65.4961	88.5835	44.0135	81.709
ENSCAFG00000000737	0.155394	0.357531	0.640212	284.673	260.687	182.129	316.136	223.616	249.721	352.191	266.581	273.031	277.166	278.978
ENSCAFG00000000738	0.0713375	0.483841	0.735436	432.36	426.762	408.34	433.964	347.415	454.038	446.254	403.318	468.401	404.448	405.043
ENSCAFG00000000741	-1.05146	0.0734067	NA	11.7722	40.2606	10.4405	59.5811	46.0196	5.04487	19.6877	6.89433	20.629	20.2224	25.68
ENSCAFG00000000745	-0.125315	0.31137	0.600321	1147.25	1294.38	1692.52	1252.98	1413.64	1277.61	1444.86	1142.16	1247.45	1260.93	1105.41
ENSCAFG00000000751	-0.0831941	0.860249	0.940597	149.828	418.71	109.045	84.9253	180.189	266.117	205.627	152.824	49.7524	271.218	121.396
ENSCAFG00000000752	-0.410917	0.0289055	0.224155	3238.42	4623.93	5164.57	2721.17	2843.49	3193.4	2475.18	2478.51	2690.27	2923.92	3013.89
ENSCAFG00000000755	0.155742	0.307338	0.596321	513.695	541.505	754.036	672.288	454.362	668.445	619.068	630.831	564.265	698.268	742.384
ENSCAFG00000000756	-0.706277	0.00254594	0.0886229	479.449	888.752	591.629	362.378	390.842	317.827	333.597	374.592	270.605	365.193	330.338
ENSCAFG00000000760	-0.191542	0.0965699	0.359298	407.745	594.85	445.461	468.201	462.14	399.806	416.722	411.362	398.019	427.05	445.898
ENSCAFG00000000761	-0.0812834	0.468112	0.722914	1306.71	1452.4	1321.3	1025.33	1332.62	1151.49	1185.64	1126.07	1173.43	1410.81	1247.81
ENSCAFG00000000765	0.0605191	0.709026	0.869033	560.784	399.586	439.661	364.601	521.123	500.703	444.066	414.809	457.479	619.758	421.385
ENSCAFG00000000766	-0.687939	0.0872988	0.343865	98.4582	349.26	484.903	194.306	161.393	189.183	204.533	118.353	81.3027	226.015	138.905
ENSCAFG00000000768	-0.160335	0.787694	NA	7.49139	13.0847	49.8824	17.7854	5.83347	22.7019	22.9689	16.0868	9.70779	19.0329	9.33817
ENSCAFG00000000771	0.0515651	0.639355	0.831619	490.151	442.866	516.225	489.099	574.921	583.944	581.88	498.69	482.962	517.456	463.407
ENSCAFG00000000772	0.16579	0.167688	0.455469	1335.61	1857.02	1706.44	1846.57	1502.44	1686.25	1896.58	2137.24	1771.67	1658.24	1955.18
ENSCAFG00000000774	-0.0712457	0.58111	0.798017	1127.99	1102.13	1093.93	905.277	1291.14	1170.41	1063.13	859.493	1151.59	1141.97	917.475
ENSCAFG00000000777	0.0632783	0.861772	0.941243	28.8953	44.2866	42.9221	29.3459	20.7412	44.1426	29.5315	28.7264	15.7752	54.7195	33.8509
ENSCAFG00000000779	0.190135	0.0805223	0.333474	295.375	357.313	278.413	311.689	308.526	314.043	348.909	340.12	360.402	405.638	356.018
ENSCAFG00000000782	-0.799518	0.147229	0.432026	1451.19	1890.23	162.408	537.119	1341.05	175.309	465.942	461.92	815.454	435.377	1356.37
ENSCAFG00000000783	-0.212316	0.0641633	0.305758	416.307	535.466	509.265	397.949	532.142	403.59	402.503	435.492	412.581	403.259	415.548
ENSCAFG00000000784	-0.124262	0.693474	0.861296	238.654	192.244	553.347	353.485	200.282	346.835	329.222	226.364	169.886	369.951	249.796
ENSCAFG00000000787	-0.37626	0.076501	0.326142	161.6	161.042	248.252	123.164	155.559	134.95	105.001	140.185	139.549	157.021	105.054
ENSCAFG00000000795	0.596409	0.159041	0.447469	116.652	64.4169	24.3612	172.074	199.634	134.95	170.626	184.998	197.796	227.205	136.571
ENSCAFG00000000798	-0.337771	0.0379014	0.246918	984.582	1638.61	1727.32	1041.78	1335.86	1016.54	1083.92	1065.17	1027.81	1034.91	1155.6
ENSCAFG00000000799	0.920225	NA	NA	22.4742	8.05211	16.2408	107.157	25.2784	45.4038	45.9379	201.085	30.3368	36.8762	51.3599
ENSCAFG00000000804	-1.76688	0.0541914	0.286329	666.733	2195.21	67.2832	147.174	487.419	185.399	60.1568	82.732	100.718	747.04	80.5417
ENSCAFG00000000808	-0.0971435	0.456867	0.715447	560.784	563.648	386.299	396.615	459.548	448.993	442.973	432.045	450.199	440.135	436.559
ENSCAFG00000000810	0.101481	0.51512	0.754142	154.109	180.166	199.53	216.982	162.041	199.272	228.596	188.445	157.752	223.636	179.76
ENSCAFG00000000811	0.214875	0.04487	0.265703	461.255	519.361	564.947	558.907	595.014	697.453	696.725	610.148	564.265	623.326	573.13
ENSCAFG00000000816	-0.0765404	0.46359	0.719638	5333.87	4310.9	5759.68	4355.2	4299.27	4785.06	4361.91	4585.88	4579.65	4793.9	4262.87
ENSCAFG00000000821	-0.0395635	0.811929	0.919319	322.13	265.72	190.249	247.662	291.673	273.684	262.502	296.456	247.549	262.891	196.102
ENSCAFG00000000822	-0.25525	0.107792	0.374698	4297.92	4962.12	3345.6	3358.33	3813.79	2699	3554.72	3243.78	3411.07	2726.46	4246.53
ENSCAFG00000000823	0.244461	0.00417759	0.106452	1088.39	984.371	1096.25	1196.96	1075.95	1165.36	1417.51	1371.97	1238.96	1241.89	1306.18
ENSCAFG00000000824	0.231479	0.189024	0.481891	10794	7265.02	10317.5	11480.9	11532.8	14582.2	12021.5	10007.1	11415.1	15310.7	9068.53
ENSCAFG00000000826	-0.363801	0.00932268	0.148419	438.781	379.456	429.221	394.836	503.623	325.394	317.19	328.63	424.716	339.023	267.305
ENSCAFG00000000828	0.6624	0.00463871	0.110412	2040.87	1526.88	1248.22	3189.81	2702.84	3028.18	3997.69	3346.05	3349.19	2778.8	3849.66
ENSCAFG00000000829	-0.977309	0.0891661	0.347493	128.424	30.1954	113.685	33.3476	25.9265	32.7916	14.2189	45.9622	48.5389	9.51643	50.1927
ENSCAFG00000000830	0.1516	0.577482	0.79546	1155.81	330.137	912.964	939.07	1141.42	881.591	1241.42	1069.77	958.644	975.434	845.104
ENSCAFG00000000831	-0.300337	0.263658	0.557061	1070.2	3096.04	1801.57	1488.64	1600.32	1988.94	1082.82	1352.44	1467.09	1827.15	1106.57
ENSCAFG00000000832	-0.142189	0.419683	0.68631	1868.57	1037.72	1347.98	1303.67	1114.84	1266.26	1396.73	1262.81	1259.59	883.839	1183.61
ENSCAFG00000000835	-0.513794	0.0716139	0.31838	134.845	60.3909	122.966	105.379	75.8351	94.5913	88.5945	67.7943	52.1793	68.9941	46.6908
ENSCAFG00000000838	-0.162466	0.36258	0.643181	168.021	160.036	168.208	150.287	181.486	166.481	127.97	135.589	112.853	136.799	207.774
ENSCAFG00000000840	0.168465	0.709521	NA	13.9126	6.03909	10.4405	15.1176	9.07429	17.657	9.84383	16.0868	12.1347	13.0851	5.83636
ENSCAFG00000000842	-0.302968	0.161769	0.450766	1393.4	2067.38	2582.28	2086.67	1671.61	1703.9	1339.86	1602.93	1137.02	2383.87	1365.71
ENSCAFG00000000847	-0.0909446	0.543395	0.773109	307.147	360.332	243.612	220.094	272.877	269.9	278.909	237.854	279.099	258.133	253.298
ENSCAFG00000000848	-0.235905	0.477693	0.73018	33.1761	55.3583	64.9631	114.271	80.3722	69.367	37.1878	51.7075	78.8758	60.6672	60.6981
ENSCAFG00000000850	-0.286554	0.0200631	0.197273	1277.82	1434.28	1251.7	943.961	1282.07	882.852	1088.29	1072.07	958.644	1088.44	992.18
ENSCAFG00000000851	-0.296272	0.120539	0.393147	1029.53	619.006	1104.37	658.505	834.186	588.988	724.069	791.699	796.038	531.731	712.035
ENSCAFG00000000856	-0.223159	0.0745036	0.323062	1428.71	1731.2	1250.54	1189.84	1558.18	1151.49	1191.1	1127.22	1295.99	1165.76	1425.24
ENSCAFG00000000860	0.371725	0.10195	0.366935	926.792	1648.67	1037.09	1360.58	830.945	1335.63	1859.39	1677.62	955.003	1357.28	1826.78
ENSCAFG00000000861	0.668668	0.249065	NA	9.63178	8.05211	3.48017	21.3425	7.1298	16.3958	15.3126	24.1302	18.2021	3.56866	19.8436
ENSCAFG00000000867	-0.0264205	0.855797	0.939022	2947.33	2150.92	2428	2215.62	1798.65	2111.28	2293.61	2572.73	2045.92	1941.35	2626.36
ENSCAFG00000000868	-0.597618	0.2308	0.52442	40.6675	84.5472	34.8017	40.9064	34.3527	25.2243	40.4691	5.74528	16.9886	45.203	52.5272
ENSCAFG00000000869	0.264897	0.54981	0.778774	49.2291	77.5016	9.28045	65.3614	103.706	89.5464	90.782	59.7509	58.2467	83.2688	60.6981
ENSCAFG00000000870	0.112468	0.402558	0.675374	357.446	407.638	453.582	365.49	506.215	407.373	543.598	455.026	459.906	423.481	421.385
ENSCAFG00000000871	0.05508	0.42029	0.686633	7603.76	8023.93	7591.41	7412.51	8546.03	7615.23	8234.91	8447.85	8324.43	8645.68	7575.59
ENSCAFG00000000873	-0.209109	0.70454	NA	26.755	12.0782	60.3229	11.5605	9.72245	31.5304	15.3126	25.2792	14.5617	13.0851	23.3454
ENSCAFG00000000874	0.886494	0.000688519	0.0550335	90378.2	47313.2	93499.3	160355	91899.2	189191	186727	229292	180160	127596	159524
ENSCAFG00000000875	0.185668	0.180404	0.47097	1485.43	1532.92	979.087	1509.09	1141.42	1346.98	1452.51	1590.29	1559.31	1488.13	1638.85
ENSCAFG00000000882	-0.559259	0.136399	0.416304	389.552	324.098	96.2846	233.878	429.732	118.554	140.001	174.656	263.324	176.054	328.003
ENSCAFG00000000883	0.0842747	0.424611	0.690909	254.707	300.948	273.773	328.141	302.692	287.558	309.534	329.779	305.795	303.336	330.338
ENSCAFG00000000884	-0.125525	0.77675	NA	18.1934	21.1368	68.4433	29.3459	16.8522	21.4407	32.8128	31.0245	41.2581	20.2224	21.0109
ENSCAFG00000000885	-0.158583	0.797468	0.912156	707.401	74.4821	141.527	464.199	981.967	918.166	199.064	486.05	150.471	625.705	169.254
ENSCAFG00000000886	0.161903	0.321282	0.608684	1013.48	758.912	1383.95	1389.04	1144.01	1320.49	1209.7	1353.59	1332.39	1333.49	1092.57
ENSCAFG00000000887	-0.220359	0.243978	0.537645	4453.09	4353.17	2251.67	2815.43	4183.25	3053.41	3019.87	2996.74	3594.31	3284.36	2649.71
ENSCAFG00000000889	-1.17011	0.0270139	0.218755	88.8264	388.515	1223.86	408.175	119.91	155.13	167.345	236.705	167.459	201.035	260.301
ENSCAFG00000000893	-0.830144	0.020279	NA	27.8252	29.1889	41.762	25.3442	16.8522	11.351	19.6877	12.6396	16.9886	20.2224	12.84
ENSCAFG00000000898	0.215954	0.297442	0.588736	418.447	352.28	233.171	410.398	246.95	338.006	416.722	445.833	388.311	280.735	447.065
ENSCAFG00000000899	1.09082	0.0578378	0.293542	23.5444	36.2345	6.96034	124.053	49.2604	114.771	172.814	124.098	104.359	47.5822	56.029
ENSCAFG00000000901	0.0502993	0.834382	0.92981	725.594	358.319	410.66	563.353	290.377	549.891	566.567	476.858	396.806	384.226	542.781
ENSCAFG00000000902	-0.286007	0.593397	NA	39.5973	4.02606	41.762	32.4584	22.6857	10.0897	22.9689	34.4717	33.9772	15.4642	21.0109
ENSCAFG00000000903	0.223101	0.743481	0.885436	11.7722	31.2019	110.205	56.024	5.83347	54.2323	51.4067	88.4772	31.5503	64.2359	10.5054
ENSCAFG00000000905	0.211765	0.359131	0.640356	302.866	178.153	201.85	281.009	143.892	233.325	269.065	281.518	260.897	178.433	316.33
ENSCAFG00000000906	0.0694361	0.61985	0.821786	2235.64	2931.98	2325.91	2333.45	2669.78	2485.86	2827.37	2693.39	2750.94	3092.84	1885.14
ENSCAFG00000000909	-0.763678	0.00152252	0.072926	2950.54	6513.15	3177.39	2343.23	4293.43	2094.88	2125.17	2022.34	2107.8	2749.06	2524.81
ENSCAFG00000000912	-0.103701	0.328669	0.614575	1172.94	972.293	1259.82	947.518	1096.69	981.227	1024.85	1107.69	1016.89	1055.13	891.795
ENSCAFG00000000913	0.138567	0.357887	0.640212	4905.79	3008.47	4400.09	4142.22	5161.32	5188.65	4858.48	5165	4670.66	4883.12	3792.46
ENSCAFG00000000914	0.157997	0.460213	0.717494	264.339	301.954	414.14	431.741	315.655	467.912	365.316	360.803	288.807	540.057	292.985
ENSCAFG00000000916	0.581682	0.194229	NA	12.8424	16.1042	11.6006	15.5622	19.4449	13.8734	30.6253	27.5773	19.4156	38.0657	7.00363
ENSCAFG00000000917	0.0543305	0.62885	0.826786	7187.45	5283.19	5074.08	5787.37	6753.21	6292.21	6533.03	6415.17	6368.31	6353.41	5528.2
ENSCAFG00000000918	-0.429251	0.0560007	0.290204	1596.74	1175.61	849.161	1125.37	2064.4	895.464	884.851	947.97	1292.35	1151.49	899.966
ENSCAFG00000000919	-0.184185	0.218964	0.51085	2261.33	2076.44	1433.83	1614.92	2515.52	1766.97	1739.08	1736.22	1794.73	1802.17	1620.17
ENSCAFG00000000920	0.0137586	0.970549	0.989256	191.565	657.254	133.406	181.856	377.879	396.022	311.721	324.034	299.728	220.067	316.33
ENSCAFG00000000925	-0.150829	0.75238	0.888897	42.8079	87.5667	16.2408	48.0206	111.484	29.008	38.2816	66.6452	35.1907	89.2165	73.5381
ENSCAFG00000000926	-0.201602	0.291445	0.582363	560.784	518.355	288.854	433.964	569.087	397.283	325.94	443.535	423.502	491.286	394.538
ENSCAFG00000000927	-0.207742	0.155003	0.441627	592.89	776.022	883.963	579.36	827.704	702.498	621.255	590.614	614.017	710.164	561.457
ENSCAFG00000000928	0.413122	0.00540763	0.116002	333.902	447.899	542.906	539.787	410.935	610.429	669.381	673.346	578.827	569.796	536.945
ENSCAFG00000000930	0.585736	0.00158447	0.074409	1237.15	1298.4	1457.03	2295.21	1389.01	2075.96	2652.37	2816.33	2058.05	1946.11	2286.68
ENSCAFG00000000931	0.165846	0.118013	0.389149	1672.72	1858.03	1286.5	1621.14	1530.96	1877.95	1725.95	1648.89	1950.05	1718.91	1809.27
ENSCAFG00000000933	-0.125187	0.235106	0.528714	2342.66	1843.93	2146.1	1961.29	2605.62	1990.2	2000.49	1947.65	2008.3	2172.13	1874.64
ENSCAFG00000000934	-1.31784	0.152043	0.436669	1637.4	60.3909	142.687	286.79	348.712	322.872	25.1565	395.275	27.9099	140.367	280.145
ENSCAFG00000000935	0.387279	0.242594	0.535803	36.3867	55.3583	40.602	43.1296	22.6857	47.9263	31.719	73.5395	35.1907	72.5628	49.0254
ENSCAFG00000000936	-0.0335401	0.739235	0.882685	2174.64	2024.1	1861.89	1995.97	2614.04	1973.81	2038.77	2149.88	2209.73	2116.22	2027.55
ENSCAFG00000000938	0.352555	0.120166	0.392574	225.812	192.244	433.861	392.168	328.619	436.381	412.347	440.088	293.661	427.05	402.709
ENSCAFG00000000939	-0.237877	0.278581	0.569763	572.556	417.703	240.132	323.25	342.23	243.415	318.284	301.052	340.986	373.52	350.181
ENSCAFG00000000940	-0.255043	0.170373	0.459478	1044.51	844.465	512.745	592.254	653.997	606.646	528.286	604.403	685.612	623.326	617.486
ENSCAFG00000000941	-0.0873965	0.244139	0.537645	977.091	888.752	999.968	895.495	984.56	842.493	846.57	882.474	883.408	958.78	941.988
ENSCAFG00000000942	0.168492	0.723398	NA	21.404	6.03909	15.0807	32.0137	18.1486	13.8734	28.4377	31.0245	16.9886	10.706	25.68
ENSCAFG00000000943	-0.0275699	0.775821	0.900755	4374.97	4743.7	5585.67	4482.37	5548.28	4642.54	4949.26	4605.41	5361.12	4975.9	4583.87
ENSCAFG00000000945	-0.170059	0.483936	0.735488	1088.39	1030.67	1567.24	1304.56	1370.87	2036.87	1075.17	799.742	900.397	1014.69	959.497
ENSCAFG00000000946	-1.0606	0.100466	0.365756	33.1761	55.3583	241.292	26.6781	11.0188	45.4038	41.5629	41.366	24.2695	30.9284	26.8472
ENSCAFG00000000948	0.0648304	0.655711	0.841555	12609.1	9827.61	8500.89	10734.8	9437.26	8969.78	9988.21	12487.9	11537.7	8765.82	12401.1
ENSCAFG00000000950	-0.0977114	0.263575	0.557061	20765.1	19254.6	18891.5	17249.2	18249	18465.5	16243.4	17733.4	19627.9	18331	15465.2
ENSCAFG00000000951	-0.263232	0.251704	0.5453	524.397	358.319	199.53	293.015	290.377	257.288	243.908	278.071	265.751	271.218	347.847
ENSCAFG00000000952	0.0814309	0.800955	0.914088	55.6503	65.4234	170.528	87.5931	77.1314	132.428	103.907	74.6886	66.741	84.4583	115.56
ENSCAFG00000000953	-0.301822	0.129647	0.404722	5006.39	5619.37	10814	5624.19	6221.07	5998.35	5600.05	5138.57	4431.6	5589.71	5640.25
ENSCAFG00000000954	-0.514168	0.0455035	0.266985	2544.93	2132.8	871.202	1144.94	1986.62	1097.26	1001.88	1209.96	1447.67	1227.62	1308.51
ENSCAFG00000000955	0.0646234	0.74678	0.887255	187.285	209.355	158.928	194.75	149.078	171.526	162.97	232.109	234.2	121.334	206.607
ENSCAFG00000000956	-0.126463	0.404711	0.677309	394.903	288.87	258.692	282.788	399.917	312.782	275.627	296.456	283.953	328.317	290.65
ENSCAFG00000000957	0.664459	0.396424	NA	2.1404	6.03909	3.48017	4.44635	33.0563	21.4407	4.37504	18.3849	6.06737	28.5493	16.3418
ENSCAFG00000000958	0.602135	0.00267906	0.0886229	1802.21	1126.29	1636.84	2673.59	2024.21	2595.59	2836.12	2893.32	3271.52	3026.23	2261
ENSCAFG00000000959	-0.138188	0.215642	0.509271	1175.08	983.364	1061.45	937.291	1321.6	921.95	993.134	1014.62	1083.63	936.179	1023.7
ENSCAFG00000000963	-0.602433	0.00658937	0.125358	1409.45	3140.32	1612.48	1244.98	1726.06	1161.58	1264.39	1121.48	1130.96	1334.68	1203.46
ENSCAFG00000000965	-0.428906	0.141444	0.423228	1059.5	983.364	328.296	608.706	957.985	450.255	520.629	505.584	877.341	550.763	605.814
ENSCAFG00000000967	-0.129331	0.66131	0.844374	62.0715	149.971	221.571	113.827	106.947	95.8525	132.345	149.377	110.426	122.524	105.054
ENSCAFG00000000968	0.948205	0.155249	NA	8.56158	4.02606	12.7606	11.5605	50.5567	36.5753	63.438	25.2792	53.3928	13.0851	12.84
ENSCAFG00000000969	0.229538	0.109453	0.376599	157.319	201.303	163.568	210.312	191.856	269.9	202.345	224.066	191.729	216.499	203.105
ENSCAFG00000000970	-0.24385	0.262294	0.555605	540.45	448.905	312.055	228.098	457.603	329.178	331.409	361.952	290.02	312.853	385.199
ENSCAFG00000000972	-0.172623	0.366431	0.6464	5194.74	3126.23	7281.67	4781.61	5018.73	4908.66	5099.11	4007.9	3861.27	4293.1	4873.36
ENSCAFG00000000974	0.130601	0.245189	0.538601	3415	2879.64	2814.3	3392.57	3759.35	3876.98	3904.72	3383.97	3511.79	3694.75	2997.55
ENSCAFG00000000977	0.00974875	0.958325	0.984751	260.058	262.7	426.901	253.442	290.377	348.096	354.378	250.494	311.863	298.578	236.956
ENSCAFG00000000978	0.122412	0.201727	0.495999	1152.6	1206.81	1390.91	1330.79	1508.28	1544.99	1498.45	1406.44	1481.65	1381.07	1301.51
ENSCAFG00000000981	-0.129527	0.450022	0.711116	1769.04	857.55	1151.94	1159.61	1329.38	1196.9	1240.32	1096.2	1166.15	1185.99	988.679
ENSCAFG00000000982	0.0392615	0.688095	0.85809	1180.43	1234.99	1110.17	1148.49	1356.61	1229.69	1439.39	1206.51	1232.89	1258.55	1071.55
ENSCAFG00000000983	-0.0693552	0.629009	0.826786	1425.5	1148.43	1041.73	1150.27	1562.07	1142.66	1362.82	1291.54	1354.24	1090.82	996.849
ENSCAFG00000000985	-0.285909	0.0579216	0.293542	4722.78	6701.37	3857.19	4086.64	5004.47	3528.89	4057.85	3663.19	4049.36	4421.57	4266.38
ENSCAFG00000000986	-0.0292474	0.881194	0.949646	354.236	304.974	179.809	280.565	287.136	235.848	289.846	330.928	290.02	204.603	303.49
ENSCAFG00000000987	-0.91241	0.0932966	0.354014	3166.72	3311.43	303.935	983.089	3192.2	369.537	876.101	965.206	1547.18	823.171	2404.58
ENSCAFG00000000988	-0.091512	0.433491	0.697982	1316.34	1244.05	1509.23	1441.06	1665.13	1381.03	1226.1	1181.23	1383.36	1615.41	1299.17
ENSCAFG00000000989	0.254895	0.0996274	0.365135	4828.73	4435.71	4546.26	5494.8	3124.79	5553.14	6368.96	5748.72	4443.74	4841.48	5161.67
ENSCAFG00000000992	-0.220218	0.445204	0.70667	2668	2420.67	1003.45	1964.4	2198.57	1053.12	1565.17	1886.75	2019.22	1252.6	2787.44
ENSCAFG00000000994	-0.103406	0.18729	0.479285	3126.05	3046.72	2705.25	2805.2	2537.56	2531.26	2675.34	2741.65	2470.63	2690.77	2767.6
ENSCAFG00000000998	-0.0965221	0.443808	0.705994	733.086	591.83	871.202	607.372	785.574	679.796	717.506	605.552	658.916	712.543	649.003
ENSCAFG00000001000	0.0544971	0.781731	0.904025	140.196	167.081	90.4844	152.065	153.615	131.167	119.22	178.104	174.74	134.42	142.407
ENSCAFG00000001001	0.27939	0.166711	0.454745	361.727	353.287	517.385	537.564	278.71	529.711	620.162	529.714	436.85	394.932	472.745
ENSCAFG00000001003	-1.01692	0.0348238	0.240121	372.429	254.648	66.1232	123.164	448.529	51.7099	84.2195	120.651	157.752	105.87	229.952
ENSCAFG00000001004	-0.188539	0.224283	0.516817	359.587	307.993	257.532	257.888	297.507	272.423	262.502	190.743	298.514	290.251	242.792
ENSCAFG00000001005	-0.173429	0.40823	0.679605	80.2649	107.697	136.887	103.155	116.669	75.673	77.6569	108.011	118.92	82.0792	116.727
ENSCAFG00000001007	0.285059	0.607711	0.813992	42.8079	137.892	856.121	225.875	136.762	316.566	334.69	383.784	212.358	473.442	323.334
ENSCAFG00000001008	-0.135296	0.427547	0.692167	876.492	660.273	1182.1	795.008	1081.14	948.435	868.445	806.637	865.206	882.649	647.835
ENSCAFG00000001010	-0.08785	0.478233	0.730839	4490.55	4517.24	3101.99	3832.76	4325.84	3648.7	3784.41	3457.51	4535.96	3811.33	3648.89
ENSCAFG00000001013	-0.329048	0.377879	0.65544	2848.87	2562.59	5304.94	1984.41	3901.29	4294.44	1915.17	1892.49	1544.75	4840.29	1371.54
ENSCAFG00000001014	-0.223075	0.347122	0.631569	118.792	118.769	245.932	148.953	130.281	121.077	144.376	151.675	93.4374	143.936	127.233
ENSCAFG00000001015	-0.0913222	0.898096	NA	3.21059	12.0782	37.1218	11.5605	8.42612	20.1795	18.5939	25.2792	3.64042	9.51643	3.50181
ENSCAFG00000001017	-0.0619858	0.578696	0.796141	299.655	293.902	342.216	296.127	316.952	303.953	323.753	263.134	339.772	264.081	283.647
ENSCAFG00000001018	-0.254183	0.222847	0.515596	285.743	239.55	179.809	229.432	346.119	250.982	193.595	213.724	162.605	279.545	190.265
ENSCAFG00000001019	0.174019	0.236786	0.530392	1149.39	904.856	1176.3	1093.8	757.703	1200.68	1313.61	1226.04	923.453	1125.32	1086.73
ENSCAFG00000001020	-0.17853	0.341582	0.626174	251.497	230.492	216.93	180.077	298.155	227.019	253.752	213.724	178.381	226.015	148.243
ENSCAFG00000001021	-0.304217	0.19262	0.486896	297.515	596.863	807.399	416.179	399.917	408.634	393.753	443.535	376.177	429.429	392.203
ENSCAFG00000001022	-0.301931	0.126327	0.401697	1766.9	1650.68	995.328	956.41	1604.2	1224.64	1090.48	1052.53	1169.79	1357.28	891.795
ENSCAFG00000001023	0.266398	0.558871	0.784604	24.6146	73.4755	61.483	31.5691	18.7967	29.008	29.5315	76.9867	41.2581	83.2688	40.8545
ENSCAFG00000001027	0.133397	0.436676	0.699727	691.348	1027.65	580.028	933.734	626.774	939.607	892.508	881.325	827.589	836.256	706.199
ENSCAFG00000001028	0.196615	0.293432	0.584723	94.1774	68.443	112.525	106.712	86.2057	113.51	94.0633	119.502	116.493	84.4583	116.727
ENSCAFG00000001030	-0.425898	0.00360906	0.099917	1076.62	1052.81	757.516	675.401	945.67	703.759	588.443	683.688	701.387	717.301	629.159
ENSCAFG00000001034	0.306937	0.0133864	0.171718	1096.95	960.215	1168.18	1478.41	1285.31	1517.24	1474.39	1604.08	1577.52	1422.71	1307.34
ENSCAFG00000001037	1.11219	0.0760833	NA	11.7722	3.01954	17.4008	32.4584	14.9078	36.5753	22.9689	78.1357	16.9886	45.203	9.33817
ENSCAFG00000001038	-0.377786	0.0259135	0.21436	1638.47	1915.4	1042.89	1194.29	1519.29	1029.15	935.164	1114.58	1274.15	1235.95	1161.43
ENSCAFG00000001040	-0.111564	0.60577	0.813512	329.621	187.212	199.53	248.551	310.47	249.721	316.096	209.128	240.268	239.1	163.418
ENSCAFG00000001043	-0.17704	0.144141	0.428338	1886.76	1559.09	1284.18	1379.26	1540.68	1251.13	1206.42	1284.64	1470.73	1406.05	1498.78
ENSCAFG00000001044	0.115096	0.574116	0.793429	773.753	451.925	363.097	569.133	387.602	530.972	620.162	584.869	480.535	485.338	605.814
ENSCAFG00000001045	-0.259195	0.0205075	0.199309	2009.83	1753.35	1585.8	1467.74	2055.97	1497.06	1460.17	1368.52	1549.61	1599.95	1419.4
ENSCAFG00000001046	-0.0290042	0.833815	0.92981	578.977	473.062	393.259	417.512	569.087	476.74	442.973	452.728	546.063	503.181	438.894
ENSCAFG00000001047	-0.0783223	0.563894	0.787626	421.658	468.029	415.3	488.21	302.044	414.94	391.566	410.213	382.244	388.984	393.37
ENSCAFG00000001048	-0.0446611	0.819584	0.923189	2081.54	1971.76	1082.33	1628.25	1302.81	1198.16	1379.23	1818.95	1661.24	1475.05	1851.29
ENSCAFG00000001049	-0.217825	0.2072	0.502149	543.661	642.156	748.236	469.09	707.794	586.466	565.474	510.18	451.412	674.477	419.05
ENSCAFG00000001050	1.70928	0.00866992	NA	4.28079	26.1694	12.7606	7.5588	3.24082	51.7099	22.9689	27.5773	10.9213	77.321	18.6763
ENSCAFG00000001051	0.071078	0.901533	0.958761	22.4742	69.4495	67.2832	18.23	35.649	71.8894	52.5005	25.2792	13.3482	89.2165	15.1745
ENSCAFG00000001052	-0.11339	0.656554	0.842168	71.7033	53.3453	104.405	72.4755	45.3714	74.4118	71.0944	51.7075	70.3814	57.0986	58.3636
ENSCAFG00000001053	-0.43541	0.0446192	0.265121	1063.78	798.166	621.79	657.171	1295.03	570.07	582.974	537.758	689.253	811.276	745.886
ENSCAFG00000001056	0.194405	0.677683	0.853012	1485.43	873.654	1542.87	958.634	2232.27	2942.42	1036.88	633.129	931.947	3559.15	636.163
ENSCAFG00000001057	0.131333	0.466444	0.721699	272.901	183.186	207.65	212.091	154.911	196.75	270.159	242.451	178.381	241.479	221.781
ENSCAFG00000001058	-0.0617977	0.585556	0.801128	2670.14	2740.74	2864.18	2552.65	1987.27	2265.15	2294.71	2549.75	2731.53	2302.98	2582
ENSCAFG00000001064	0.123296	0.668812	0.847802	120.932	63.4104	45.2422	96.4858	80.3722	123.599	105.001	68.9433	70.3814	93.9748	71.2035
ENSCAFG00000001067	0.844352	0.0828356	0.33694	92.037	75.4886	20.881	70.697	51.8531	54.2323	179.377	211.426	35.1907	104.681	85.2108
ENSCAFG00000001068	0.0385543	0.705571	0.86843	1042.37	1355.77	1468.63	1239.64	1146.6	1258.69	1354.07	1309.92	1248.66	1226.43	1303.84
ENSCAFG00000001069	-0.121752	0.329107	0.614721	902.177	1067.91	1057.97	810.57	1102.53	921.95	964.696	717.01	973.205	962.349	906.97
ENSCAFG00000001070	0.206646	0.148695	0.434024	2487.14	2809.18	3613.57	3614.88	2597.84	4071.21	3243	3224.25	3119.84	4005.23	3281.2
ENSCAFG00000001075	-0.32343	0.0656397	0.30873	6182.53	6821.15	3699.42	4321.85	6019.49	3373.76	4204.41	4476.72	4857.53	4376.37	4645.74
ENSCAFG00000001076	-0.0788494	0.487868	0.737685	3667.57	3266.14	2588.08	2806.54	3714.62	2833.96	3180.65	3084.06	3036.11	3153.51	2939.19
ENSCAFG00000001077	0.486361	0.000816856	0.0583129	263.269	268.739	338.736	278.342	327.971	372.059	386.097	345.866	415.008	536.489	427.221
ENSCAFG00000001086	0.0929584	0.497861	0.743916	2033.38	2662.23	2695.97	2479.29	3120.26	2202.09	2905.03	2741.65	3290.94	2856.12	2633.36
ENSCAFG00000001090	-0.468196	0.0262936	0.21565	3279.09	2409.6	1405.99	1738.08	2709.97	1499.59	1470.01	1624.76	2054.41	1645.15	1718.22
ENSCAFG00000001091	1.12443	0.112447	0.381469	4035.72	814.27	1136.85	5088.41	4997.34	11665	12012.8	7432.09	1302.06	8290	1349.37
ENSCAFG00000001092	0.0920686	0.68863	0.858177	246.146	516.342	698.354	558.017	606.033	668.445	582.974	548.099	531.501	540.057	487.919
ENSCAFG00000001093	-0.0165214	0.870677	0.945367	1106.58	960.215	880.482	913.281	1084.38	1031.68	1017.2	867.537	1050.87	889.786	1009.69
ENSCAFG00000001094	0.377405	0.0105981	0.154672	513.695	599.882	585.828	831.913	701.313	882.852	941.727	874.431	882.195	687.562	782.072
ENSCAFG00000001095	-0.0796471	0.633916	0.829423	347.814	468.029	631.07	400.616	480.937	411.157	476.879	461.92	412.581	369.951	507.763
ENSCAFG00000001096	-0.878451	0.0203209	0.198525	851.878	3671.76	2757.45	1282.77	959.282	884.113	765.632	861.791	917.386	1100.34	1685.54
ENSCAFG00000001098	-0.198228	0.219746	0.511928	613.224	516.342	408.34	356.153	440.751	425.03	365.316	365.4	382.244	481.769	417.883
ENSCAFG00000001100	0.0342671	0.778056	0.902402	981.372	970.28	1287.66	1170.72	891.873	1083.39	1051.1	1113.43	1036.31	983.761	1245.48
ENSCAFG00000001101	-0.0673996	0.719821	0.873858	1638.47	2606.87	2519.64	3138.24	1748.1	2343.34	2574.71	2500.34	1844.48	1919.94	2162.95
ENSCAFG00000001104	-0.801041	0.0331019	0.235791	2392.96	2291.83	618.31	929.732	2161.62	592.772	768.913	804.339	1128.53	760.125	1726.39
ENSCAFG00000001106	0.270763	0.59767	0.809067	651.751	621.019	1631.04	3089.33	344.175	1088.43	1009.54	2149.88	987.767	901.682	3039.57
ENSCAFG00000001108	-0.33596	0.405689	0.678086	221.531	45.2931	170.528	108.936	183.43	136.211	149.845	128.694	106.786	129.661	42.0218
ENSCAFG00000001113	-1.03476	0.0803747	0.333474	23.5444	42.2736	161.248	17.7854	34.3527	25.2243	17.5002	20.683	38.8311	46.3926	14.0073
ENSCAFG00000001114	0.631067	0.0941343	0.354805	539.38	136.886	226.211	762.994	582.051	824.836	914.383	722.756	593.388	657.823	469.243
ENSCAFG00000001115	-0.0237167	0.880552	0.949509	372.429	462.997	554.507	415.289	373.342	490.614	423.285	426.299	393.165	504.371	330.338
ENSCAFG00000001117	-0.035034	0.924805	0.969022	107.02	111.723	69.6034	313.912	237.876	129.905	183.752	143.632	122.561	202.224	206.607
ENSCAFG00000001120	-0.352555	0.103454	0.368641	1659.88	1601.36	930.365	1032	1740.97	770.604	1027.04	1064.03	1277.79	986.14	1419.4
ENSCAFG00000001124	0.0969411	0.4662	0.721616	1472.59	1554.06	1954.69	1775.87	1433.09	1605.53	1534.54	2008.55	1670.95	2113.84	1576.98
ENSCAFG00000001125	0.122814	0.277186	0.568494	2474.3	3095.03	3656.5	3393.9	3509.16	3280.43	3720.97	3803.37	3380.74	3346.22	3546.17
ENSCAFG00000001126	0.0272588	0.935853	0.973636	420.588	1102.13	513.905	537.119	204.82	527.189	516.254	680.241	700.174	557.901	414.381
ENSCAFG00000001130	-0.256748	0.452564	0.712256	315.708	570.694	789.998	553.126	335.1	319.088	362.034	286.115	257.256	548.384	801.915
ENSCAFG00000001132	-0.189755	0.218068	0.510835	3151.73	3813.68	2905.94	2571.33	4535.2	2846.57	2841.59	2630.19	3362.53	3073.81	3108.44
ENSCAFG00000001133	0.697516	0.0972083	0.360446	1087.32	3377.86	2148.42	5079.51	3353.6	5242.88	5757.55	7036.81	2396.61	7197.99	1654.02
ENSCAFG00000001134	0.267283	0.076317	0.325751	434.5	562.641	447.782	722.532	530.846	567.548	697.819	691.731	675.905	672.098	602.312
ENSCAFG00000001136	-0.638505	0.0143738	0.175004	2445.4	3298.35	5489.38	2254.75	2541.45	1452.92	1737.98	1970.63	1900.3	2311.3	2980.04
ENSCAFG00000001139	0.0305545	0.728612	0.878371	1583.89	1661.76	1736.6	1679.39	1553	2007.86	1675.64	1547.78	1638.19	1605.9	1593.32
ENSCAFG00000001140	0.777667	0.111044	NA	8.56158	15.0977	6.96034	12.0052	4.53714	18.9183	5.4688	19.5339	14.5617	17.8433	21.0109
ENSCAFG00000001141	-0.612865	0.0400181	0.251696	3489.92	7388.82	10444	6228.01	3526.66	4100.22	5920.52	3162.2	2814.04	4296.67	4090.12
ENSCAFG00000001142	0.180063	0.241332	0.534533	633.557	580.759	406.02	605.593	484.178	612.952	648.599	703.222	683.185	491.286	547.45
ENSCAFG00000001145	-0.283708	0.0700311	0.314894	364.938	440.853	381.658	310.355	470.567	235.848	351.097	341.269	321.57	354.487	333.84
ENSCAFG00000001146	0.463016	0.395025	NA	4.28079	8.05211	11.6006	13.7837	3.24082	16.3958	9.84383	13.7887	6.06737	14.2746	8.1709
ENSCAFG00000001147	0.223276	0.172068	0.462306	314.638	273.772	446.622	425.961	381.768	472.956	522.817	402.169	384.671	427.05	374.694
ENSCAFG00000001148	-0.338911	0.15668	0.444197	374.569	870.635	960.526	546.457	610.57	615.474	530.473	559.59	387.098	600.725	494.923
ENSCAFG00000001149	0.0617719	0.821942	0.92422	278.252	337.182	806.239	463.755	296.859	559.98	450.629	422.852	384.671	509.129	403.876
ENSCAFG00000001152	0.268952	0.127987	0.403092	490.151	472.055	609.029	752.767	401.213	580.16	652.974	725.054	588.534	620.947	776.235
ENSCAFG00000001154	0.108289	0.583151	0.799016	2936.62	1997.93	4042.79	3570.87	2755.34	2754.5	3442.06	3909.09	3372.24	2449.29	3868.34
ENSCAFG00000001159	-0.380257	0.0326522	0.234999	271.83	313.026	411.82	232.1	337.693	209.362	241.721	304.5	232.987	241.479	210.109
ENSCAFG00000001161	-0.715091	NA	NA	12.8424	928.006	48.7223	49.7991	47.9641	133.689	68.9068	63.198	72.8084	415.154	40.8545
ENSCAFG00000001166	0.526399	0.0733681	0.3216	1072.34	1881.18	715.754	2672.7	1610.69	1917.05	2758.46	2174.01	2515.53	1668.94	2718.57
ENSCAFG00000001167	-0.482104	0.044413	0.264671	271.83	253.642	182.129	146.73	112.132	128.644	122.501	143.632	148.044	141.557	142.407
ENSCAFG00000001172	-0.0813567	0.568096	0.790228	690.278	662.286	760.997	717.197	829.649	768.081	650.787	595.211	706.241	887.407	546.283
ENSCAFG00000001174	-0.410247	0.0082022	0.140722	1919.94	1948.61	1267.94	1340.58	2120.14	1196.9	1191.1	1326.01	1412.48	1357.28	1279.33
ENSCAFG00000001176	-0.174471	0.270269	0.562218	789.806	783.068	496.504	601.591	859.464	609.168	599.38	610.148	746.286	604.293	585.97
ENSCAFG00000001177	-0.0821829	0.595546	0.807683	250.426	319.065	412.98	285.456	322.785	279.99	306.253	324.034	253.616	352.108	283.647
ENSCAFG00000001181	-0.193365	0.165575	0.453505	584.328	559.622	802.759	587.808	806.963	568.809	577.505	554.994	542.422	582.881	679.352
ENSCAFG00000001186	0.0624971	0.421521	0.688151	1061.64	1055.83	1157.74	1127.15	1034.47	1000.15	1204.23	1207.66	1092.13	1151.49	1154.43
ENSCAFG00000001187	-0.367412	0.0385273	0.247532	475.168	391.534	520.865	382.386	704.553	374.582	362.034	421.703	434.423	367.572	342.01
ENSCAFG00000001191	-0.135013	0.333338	0.618463	822.982	1036.71	1318.98	1011.1	1069.47	1068.25	971.258	905.455	793.611	1093.2	913.973
ENSCAFG00000001196	-0.209638	0.168941	0.457543	596.1	878.687	624.11	668.731	781.685	501.964	578.599	566.484	731.724	578.123	727.21
ENSCAFG00000001198	0.103485	0.512027	0.752405	420.588	384.488	483.743	614.041	414.176	587.727	495.473	527.416	400.446	461.547	520.603
ENSCAFG00000001201	0.383667	0.0850862	0.340756	133.775	102.664	230.851	222.762	151.67	235.848	212.189	197.637	195.369	234.342	245.127
ENSCAFG00000001204	-0.927532	0.0947651	0.355863	1747.63	2013.03	183.289	642.498	1990.51	211.885	470.317	484.901	863.993	544.816	1573.48
ENSCAFG00000001205	0.130633	0.312665	0.601581	229.022	211.368	284.214	231.655	216.487	293.864	228.596	235.556	235.414	265.271	278.978
ENSCAFG00000001208	0.115257	0.650197	0.837886	42.8079	33.215	30.1615	34.6815	42.7788	45.4038	38.2816	41.366	40.0446	49.9613	24.5127
ENSCAFG00000001209	-0.328479	0.232539	0.525689	1236.08	1199.76	412.98	717.197	1024.75	575.115	638.756	644.62	879.768	650.686	998.017
ENSCAFG00000001210	-0.332019	0.471895	NA	38.5271	16.1042	23.2011	11.1159	20.7412	21.4407	7.65632	22.9811	23.056	19.0329	9.33817
ENSCAFG00000001211	-1.34892	3.57198e-05	0.0135769	7084.71	10297.6	3468.57	3110.67	6508.86	1420.13	2248.77	1661.53	2786.13	2840.65	3396.76
ENSCAFG00000001212	-0.203374	0.0776765	0.328118	1416.94	1200.77	1346.82	1155.16	1446.7	1204.46	1103.6	953.716	1295.99	1253.79	1030.7
ENSCAFG00000001213	-0.295683	0.267368	0.560121	149.828	193.251	95.1246	137.392	164.633	84.5016	120.314	143.632	91.0105	95.1643	189.098
ENSCAFG00000001214	-0.27512	0.0489199	0.274706	1645.96	1429.25	1125.25	1102.7	1612.63	1175.45	1035.79	1081.26	1248.66	1257.36	1058.71
ENSCAFG00000001216	0.094481	0.607645	0.813992	278.252	247.603	205.33	279.676	178.893	301.431	254.846	188.445	302.155	259.323	219.447
ENSCAFG00000001217	-0.20148	0.0393867	0.249554	4923.98	6220.26	6872.17	5452.56	6117.36	4955.32	5437.08	5441.92	5079.6	4890.26	5067.12
ENSCAFG00000001219	0.280724	0.120719	0.393234	1283.17	1018.59	1457.03	1328.13	903.54	1421.39	1402.2	1682.22	1553.25	964.728	1706.55
ENSCAFG00000001220	-0.826237	0.11316	0.382401	140.196	152.99	11.6006	69.3631	108.891	23.9631	45.9379	54.0056	63.1006	47.5822	92.2144
ENSCAFG00000001221	-0.435135	0.000559224	0.0500135	758.77	615.987	582.348	619.822	722.054	490.614	512.973	473.411	577.613	481.769	392.203
ENSCAFG00000001225	-0.111486	0.267991	0.56045	1061.64	981.351	1337.54	1055.56	1051.97	956.003	1031.42	987.038	1012.04	1121.75	981.675
ENSCAFG00000001228	-0.0215695	0.8951	0.955677	978.161	1236	834.08	1038.22	659.83	899.248	934.071	930.735	1101.83	936.179	807.752
ENSCAFG00000001229	-0.018209	0.893635	0.95531	2273.1	2006.99	2903.62	2148.03	2168.75	2705.31	2149.24	2506.09	2323.8	2095.99	1843.12
ENSCAFG00000001230	0.573302	0.311433	NA	6.42119	6.03909	12.7606	8.00343	7.77796	16.3958	12.0314	24.1302	3.64042	11.8955	4.66908
ENSCAFG00000001231	0.14181	0.564462	0.787956	251.497	204.322	98.6048	180.077	203.523	239.631	157.501	188.445	220.852	271.218	165.752
ENSCAFG00000001232	0.311973	0.295862	0.587522	271.83	199.29	265.653	378.829	574.273	552.413	410.16	348.164	314.29	604.293	292.985
ENSCAFG00000001233	0.127594	0.238624	0.532156	1196.48	1514.8	1702.96	1666.49	1442.81	1642.1	1780.64	1743.12	1552.03	1608.28	1539.63
ENSCAFG00000001234	-0.172358	0.210659	0.505319	705.261	717.645	532.466	520.223	561.309	485.569	628.912	571.08	491.457	478.201	573.13
ENSCAFG00000001235	-0.0197681	0.967926	NA	35.3165	16.1042	39.4419	42.2403	8.42612	42.8814	26.2502	36.7698	10.9213	21.412	29.1818
ENSCAFG00000001237	-0.363724	0.357506	NA	21.404	19.1238	20.881	24.4549	17.5004	13.8734	30.6253	13.7887	8.49431	10.706	18.6763
ENSCAFG00000001239	0.0365318	0.770403	0.898649	1119.43	906.869	698.354	816.35	890.576	861.411	834.538	970.952	946.509	915.957	923.311
ENSCAFG00000001246	0.11273	0.523456	0.758542	360.657	407.638	523.185	432.185	322.137	483.046	376.253	537.758	465.974	319.99	469.243
ENSCAFG00000001254	0.28609	0.523945	0.759112	885.054	1061.87	5244.61	1949.28	1267.16	1001.41	2004.86	3433.38	3498.44	2354.13	2934.52
ENSCAFG00000001255	-0.159179	0.24741	0.541232	1660.95	1812.73	1154.26	1316.56	1547.81	1119.96	1274.23	1336.35	1465.88	1414.38	1439.25
ENSCAFG00000001264	-0.0829373	0.847091	NA	42.8079	24.1563	12.7606	36.0155	42.7788	21.4407	61.2505	24.1302	19.4156	24.9806	29.1818
ENSCAFG00000001277	0.0721092	0.611918	0.81645	435.571	400.593	532.466	568.688	464.085	403.59	484.535	579.124	544.849	460.357	560.29
ENSCAFG00000001282	0.0789724	0.705744	0.86843	123.073	131.853	78.8838	136.058	127.688	162.697	137.814	132.141	120.134	85.6479	122.563
ENSCAFG00000001286	-0.188193	0.316502	0.605189	214.04	229.485	193.729	192.972	206.116	156.391	145.47	249.345	178.381	135.609	225.283
ENSCAFG00000001287	0.276421	0.449785	0.710947	44.9483	14.0912	34.8017	43.5743	25.9265	58.016	42.6566	37.9188	31.5503	22.6015	45.5236
ENSCAFG00000001289	0.598235	0.258663	0.552338	35.3165	14.0912	8.12039	46.2421	49.9086	31.5304	60.1568	90.7754	18.2021	36.8762	44.3563
ENSCAFG00000001290	-0.237676	0.271685	0.563525	283.603	332.15	270.293	248.551	541.864	311.521	293.128	320.586	270.605	237.911	274.309
ENSCAFG00000001293	0.0504277	0.55513	0.783209	8009.36	8464.78	6830.41	6992.78	8143.52	7685.86	7611.47	7557.34	8211.57	8769.39	7932.77
ENSCAFG00000001296	0.626287	0.289695	NA	5.35099	17.1107	1.16006	10.2266	17.5004	11.351	27.344	12.6396	10.9213	22.6015	11.6727
ENSCAFG00000001297	-0.203182	0.376001	0.654357	146.617	190.231	351.497	226.319	193.801	181.615	234.065	220.619	156.538	180.812	179.76
ENSCAFG00000001298	-1.36521	0.0841875	NA	7.49139	6.03909	32.4816	18.6747	1.29633	3.78365	2.18752	10.3415	3.64042	4.75822	5.83636
ENSCAFG00000001299	-0.26964	0.0336872	0.238304	256.848	283.837	366.578	303.241	303.34	269.9	271.252	266.581	223.279	224.826	249.796
ENSCAFG00000001300	0.186012	0.364178	0.644402	460.185	591.83	254.052	547.346	513.993	527.189	509.692	504.435	508.445	675.667	511.265
ENSCAFG00000001301	-0.309563	0.0769261	0.326922	1142.97	737.775	1192.54	867.928	1267.81	884.113	926.414	930.735	868.847	819.603	612.817
ENSCAFG00000001302	0.633645	0.399271	NA	7.49139	14.0912	23.2011	19.564	0.648163	17.657	8.75008	55.1546	7.28084	13.0851	18.6763
ENSCAFG00000001304	-0.255775	0.121078	0.393661	612.153	607.935	719.235	533.562	768.073	626.825	511.879	475.709	504.805	712.543	424.887
ENSCAFG00000001305	0.682635	0.707527	0.868995	0	338.189	0	8.44807	1.29633	78.1955	4.37504	389.53	10.9213	3.56866	183.262
ENSCAFG00000001306	0.521047	0.0678589	0.312475	27.8252	49.3192	26.6813	62.2489	33.7045	55.4936	62.3443	58.6018	70.3814	54.7195	47.8581
ENSCAFG00000001307	-0.622197	0.134177	0.412323	120.932	155.003	503.464	147.174	162.041	102.159	91.8758	112.607	104.359	228.394	207.774
ENSCAFG00000001308	0.111169	0.36687	0.646603	1729.44	1378.92	2092.74	1690.95	1745.5	1830.03	2033.3	1897.09	1930.64	1969.9	1531.46
ENSCAFG00000001310	-0.162422	0.32919	0.61476	1282.1	1261.16	1706.44	1101.36	1622.35	1421.39	1095.95	1182.38	1053.29	1618.98	1103.07
ENSCAFG00000001312	-0.240148	0.112703	0.381841	4094.58	3742.22	2618.25	2998.18	4054.91	3195.92	2761.74	2423.36	3392.87	3249.86	2765.27
ENSCAFG00000001313	-0.44648	0.00270321	0.0886229	584.328	429.782	647.311	460.197	619.644	414.94	334.69	361.952	440.491	437.756	422.552
ENSCAFG00000001315	-0.247204	0.0482555	0.273128	8151.7	10207.1	12230.5	8362.7	9763.93	7813.24	8181.32	7095.42	9018.53	8698.02	8441.7
ENSCAFG00000001316	1.06119	0.0036172	0.099917	435.571	587.804	980.247	1215.19	554.18	2000.29	2664.4	2045.32	976.846	863.616	899.966
ENSCAFG00000001317	-0.395363	0.00685379	0.12825	10779	8720.44	11138.9	6983.44	10265.6	8754.11	6991.31	6617.41	7729.82	7387.13	6206.38
ENSCAFG00000001318	-0.180473	0.152693	0.437916	6088.36	4478.99	5478.94	4167.57	5328.55	4751.01	4233.94	4499.7	4953.4	4852.19	3751.61
ENSCAFG00000001319	-0.447694	0.0180218	0.188153	405.605	400.593	727.355	381.942	525.012	369.537	392.66	319.437	332.492	402.069	328.003
ENSCAFG00000001324	0.00296001	0.983451	0.994694	21614.8	12463.7	17393.9	16215.8	19986.1	17876.5	18278.9	17834.5	18469.1	18008.7	14957.4
ENSCAFG00000001325	-0.540206	0.0150445	0.17697	915.019	911.902	468.663	540.676	906.132	474.218	477.973	421.703	678.331	455.599	580.134
ENSCAFG00000001326	0.0479413	0.874021	0.946804	1099.09	406.632	2111.3	1212.08	1298.92	1253.65	1400.01	1169.74	1259.59	1263.31	1254.82
ENSCAFG00000001330	-0.0115728	0.92864	0.970782	1686.63	1476.56	1313.18	1262.76	1518.65	1512.2	1501.73	1606.38	1433.11	1510.73	1072.72
ENSCAFG00000001331	0.186213	0.254325	0.547302	824.053	839.433	813.199	878.599	505.567	831.142	1031.42	921.542	705.028	883.839	895.297
ENSCAFG00000001332	-0.212243	0.087109	0.343865	1303.5	1119.24	937.325	989.313	1364.38	949.697	1030.32	880.176	1031.45	1051.57	975.839
ENSCAFG00000001333	-0.275936	0.0455382	0.267059	1598.88	1386.98	1883.93	1463.29	2041.07	1590.39	1512.67	1320.26	1365.16	1383.45	1127.58
ENSCAFG00000001336	-0.200782	0.175167	0.465115	598.241	845.472	589.308	634.494	488.715	524.666	486.723	567.633	588.534	519.835	605.814
ENSCAFG00000001337	0.156318	0.730542	0.878717	170.162	115.749	91.6444	244.105	503.623	431.336	195.783	176.954	226.919	361.624	115.56
ENSCAFG00000001339	0.0737697	0.894232	NA	6.42119	10.0651	29.0014	12.8944	8.42612	13.8734	18.5939	5.74528	19.4156	5.94777	19.8436
ENSCAFG00000001341	0.760928	0.0185404	NA	32.1059	19.1238	29.0014	13.7837	17.5004	52.9711	32.8128	32.1735	33.9772	38.0657	31.5163
ENSCAFG00000001343	-0.306953	0.0948393	0.355863	604.662	541.505	857.281	617.598	560.013	423.769	397.035	606.701	629.793	437.756	588.305
ENSCAFG00000001344	0.125138	0.223005	0.515852	720.243	932.032	757.516	831.913	799.185	793.306	800.632	906.604	861.566	968.297	960.664
ENSCAFG00000001345	-0.0991284	0.568011	0.7902	11325.9	7627.37	6517.19	7056.81	5874.95	6553.28	7464.91	7601	7368.21	5939.44	8091.52
ENSCAFG00000001346	-0.294118	0.0255997	0.213936	27472	21126.7	21628.1	17860.6	26352.4	17860.1	17035.3	18382.6	21362	20336.6	17021.1
ENSCAFG00000001350	0.845635	4.8516e-07	0.00193533	2308.42	2478.04	3709.86	3975.48	2926.46	6125.73	6500.21	5589	5057.76	4671.38	5269.06
ENSCAFG00000001352	-0.0268628	0.853013	0.938168	295.375	312.019	332.936	292.57	215.838	317.827	285.471	243.6	310.649	291.441	253.298
ENSCAFG00000001355	0.348416	0.0436292	0.262444	251.497	265.72	285.374	320.582	201.579	314.043	308.44	409.064	273.031	302.147	417.883
ENSCAFG00000001356	-2.26288	NA	NA	0	755.892	10.4405	65.3614	0.648163	3.78365	16.4064	1.14906	2.42695	180.812	3.50181
ENSCAFG00000001358	0.339749	0.0694418	0.314588	358.516	297.928	432.701	520.223	311.767	515.838	610.318	466.516	495.097	368.762	464.574
ENSCAFG00000001360	-0.268556	0.436292	0.699727	128.424	284.844	505.784	304.131	139.355	201.795	315.003	222.917	180.807	173.675	261.469
ENSCAFG00000001362	0.458771	0.519376	0.756414	98.4582	7.0456	29.0014	212.536	22.0375	187.921	60.1568	194.19	54.6063	46.3926	67.7017
ENSCAFG00000001364	-0.124966	0.461362	0.718048	928.932	1267.2	735.475	964.414	923.633	732.767	766.725	818.127	1021.74	838.636	1126.42
ENSCAFG00000001367	-0.524235	0.0892832	0.347677	376.71	620.013	1338.7	466.867	445.288	438.904	526.098	441.237	413.794	356.866	529.941
ENSCAFG00000001370	-0.31271	0.159714	0.448327	191.565	144.938	200.69	139.615	202.227	138.734	172.814	112.607	155.325	180.812	87.5453
ENSCAFG00000001371	-0.42272	0.018981	0.192107	3592.66	3006.46	5093.81	2832.33	3497.49	2333.25	2985.96	3017.42	2316.52	2213.76	3262.52
ENSCAFG00000001372	-0.277458	0.015082	0.177179	3611.92	3768.39	4198.24	2991.06	4431.49	3506.18	3037.37	2900.22	3213.28	3060.72	3090.93
ENSCAFG00000001377	-0.0314371	0.795518	0.911187	654.961	569.687	581.188	558.462	583.995	682.319	598.286	494.094	496.311	661.392	527.607
ENSCAFG00000001378	-0.250503	0.232771	0.525951	631.417	1454.41	919.924	867.928	696.127	896.725	696.725	727.352	684.399	836.256	766.897
ENSCAFG00000001379	-0.273129	0.0731735	0.3216	687.067	702.547	997.648	611.373	842.612	630.609	611.412	518.224	637.073	678.046	735.381
ENSCAFG00000001381	0.0187941	0.907244	0.96122	534.029	626.052	705.314	609.15	377.879	549.891	617.974	622.788	580.04	499.613	592.974
ENSCAFG00000001382	-1.22542	NA	NA	79.1947	1517.82	70.7634	121.385	71.9461	92.0689	21.8752	83.881	58.2467	672.098	26.8472
ENSCAFG00000001383	-0.242125	0.122455	0.395073	2223.87	1973.77	1325.94	1337.91	1809.02	1470.58	1392.36	1582.25	1612.71	1450.07	1286.33
ENSCAFG00000001384	0.00125823	0.994335	0.998646	709.541	454.944	487.223	350.373	537.327	547.368	530.473	523.969	539.996	480.58	422.552
ENSCAFG00000001386	0.000966446	0.996519	0.999274	200.127	561.635	361.937	405.507	342.878	380.888	356.566	395.275	359.188	412.775	344.345
ENSCAFG00000001388	-0.753158	0.0683083	0.312579	671.014	159.029	154.287	141.839	274.173	160.175	109.376	226.364	207.504	172.485	120.229
ENSCAFG00000001390	-0.123632	0.618104	0.820814	601.451	301.954	212.29	331.253	267.691	276.207	334.69	328.63	320.357	272.408	354.85
ENSCAFG00000001391	0.740913	0.359437	NA	9.63178	1.00651	3.48017	36.0155	8.42612	16.3958	37.1878	29.8754	8.49431	3.56866	24.5127
ENSCAFG00000001394	0.863255	0.0818064	0.335304	27.8252	13.0847	6.96034	19.564	60.9273	59.2772	66.7193	39.0679	48.5389	40.4448	29.1818
ENSCAFG00000001395	0.127285	0.161515	0.450266	9371.72	10724.4	11856.9	12013.2	9657.63	11980.3	11565.4	12117.9	11224.6	12439.2	10959.5
ENSCAFG00000001396	-0.140427	0.459124	0.716948	295.375	257.668	182.129	209.423	271.58	273.684	170.626	170.06	242.695	227.205	240.458
ENSCAFG00000001397	-0.424887	0.154584	0.440948	1487.58	1214.86	593.949	628.27	1685.22	670.968	821.413	814.68	1260.8	639.98	806.584
ENSCAFG00000001398	0.208476	0.0707107	0.316779	334.972	480.107	412.98	425.961	478.344	525.928	485.629	519.373	467.187	466.305	497.257
ENSCAFG00000001399	0.00441165	0.961713	0.985683	10724.5	11342.4	8422.01	9589.89	10303.2	9393.55	9654.61	9914.05	10489.3	10553.7	10638.5
ENSCAFG00000001400	-0.369356	0.0170508	0.184417	4326.81	4128.72	3163.47	2693.6	4579.92	2695.22	2663.3	2802.55	3434.13	2875.15	3078.09
ENSCAFG00000001402	-0.106444	0.409803	0.679942	2047.29	1713.09	1640.32	1812.33	2380.7	2055.78	1838.61	1575.35	1874.82	1808.12	1545.47
ENSCAFG00000001403	-1.98893	NA	NA	17.1232	3141.33	1.16006	172.963	24.6302	16.3958	38.2816	26.4283	7.28084	917.146	9.33817
ENSCAFG00000001404	-0.0200031	0.781908	0.904025	1312.06	1491.65	1470.95	1433.5	1544.57	1415.09	1315.79	1505.26	1513.2	1423.9	1414.73
ENSCAFG00000001405	0.0423002	0.845027	0.934852	816.561	788.101	1750.52	1058.23	943.077	1171.67	1172.51	1163.99	815.454	1188.36	1104.24
ENSCAFG00000001406	0.1013	0.245399	0.53877	1191.13	1342.69	1330.58	1356.14	1096.69	1410.04	1427.36	1267.41	1425.83	1295.42	1305.01
ENSCAFG00000001411	0.227002	0.257423	0.550948	546.871	552.576	966.327	919.061	607.977	1074.56	850.945	737.693	691.68	785.106	908.137
ENSCAFG00000001413	-0.103839	0.501568	0.746727	672.084	1157.49	979.087	788.783	895.113	701.237	910.008	830.767	759.634	948.074	863.781
ENSCAFG00000001414	-0.300178	0.200827	0.494967	5678.47	5488.52	2566.04	3481.49	5635.13	2952.51	2987.06	3791.88	4997.08	3360.49	4180
ENSCAFG00000001417	0.000187136	0.999473	0.999781	99.5284	104.677	78.8838	85.37	64.1682	78.1955	72.1881	58.6018	83.7296	68.9941	156.414
ENSCAFG00000001420	0.0875135	0.491837	0.739915	2242.07	2289.82	3120.55	2830.99	3019.14	3353.58	2890.81	2941.58	2602.9	2935.82	2495.63
ENSCAFG00000001422	-0.15674	0.365291	0.645321	512.625	780.049	416.46	572.246	629.366	490.614	520.629	424.001	594.602	501.992	603.479
ENSCAFG00000001424	0.0398917	0.862975	0.941908	191.565	142.925	290.014	198.752	239.172	189.183	283.284	271.177	179.594	233.153	152.913
ENSCAFG00000001425	-0.18323	0.481259	0.733253	135.915	172.114	270.293	151.621	98.5208	174.048	153.126	130.992	115.28	123.714	175.091
ENSCAFG00000001426	-0.0441585	0.712407	0.870878	622.855	551.57	557.987	457.974	513.993	448.993	507.504	472.262	561.838	586.45	562.625
ENSCAFG00000001428	-0.158882	0.148193	0.433807	1091.6	1141.39	858.441	908.834	958.633	838.709	826.882	806.637	992.621	914.767	947.824
ENSCAFG00000001431	-0.487055	0.0202936	0.198417	207.618	261.694	399.059	241.437	207.412	181.615	231.877	193.041	157.752	154.642	205.44
ENSCAFG00000001432	0.144306	0.32875	0.614595	1072.34	645.176	731.995	924.397	864.002	1112.39	848.757	852.599	970.779	945.695	894.13
ENSCAFG00000001433	0.0592124	0.651526	0.838315	38293.8	28644.4	35475.7	40500.5	45412.9	39246.6	38739.9	39465.4	39741.2	32959	45315.8
ENSCAFG00000001434	0.213971	0.319472	0.607564	491.221	443.873	822.48	825.243	619.644	894.203	967.977	718.159	604.31	593.587	681.686
ENSCAFG00000001435	-0.0327323	0.722224	0.874942	2555.63	3075.91	2238.91	2762.52	2704.79	2581.71	2649.09	2444.04	2548.29	2784.75	2643.87
ENSCAFG00000001437	-0.178661	0.273252	0.565298	2107.22	1890.23	1280.7	1331.68	1967.18	1486.98	1369.39	1450.11	1863.89	1522.63	1399.56
ENSCAFG00000001439	0.134106	0.461066	0.717955	323.2	410.658	581.188	448.192	294.266	508.271	485.629	432.045	406.514	422.292	451.734
ENSCAFG00000001441	-0.352841	0.000184622	0.0303454	8071.43	6793.97	7490.48	5931.43	7263.97	5170.99	5665.67	5456.86	5907.19	5284	5912.23
ENSCAFG00000001442	-0.0882337	0.378375	0.655688	1852.51	2027.12	1860.73	1717.18	1877.73	1478.15	1748.92	1829.3	1918.5	1576.16	1982.03
ENSCAFG00000001443	-0.244311	0.0633041	0.303561	392.763	324.098	332.936	304.131	281.951	263.594	265.784	309.096	292.447	295.009	226.451
ENSCAFG00000001445	-0.0246828	0.899978	0.957442	1225.38	1303.44	2451.2	1376.15	1401.98	1784.62	1681.11	1267.41	1326.33	1611.85	1476.6
ENSCAFG00000001446	-0.46332	0.500343	0.745536	81.3351	31.2019	4.64022	84.9253	114.725	127.383	39.3753	22.9811	29.1234	44.0135	14.0073
ENSCAFG00000001448	0.237155	0.538121	0.768483	839.035	251.629	186.769	640.275	786.87	397.283	710.944	902.008	768.129	612.62	436.559
ENSCAFG00000001450	-0.271927	0.605702	0.813511	109.16	72.469	44.0821	89.3717	62.2237	15.1346	48.1254	112.607	71.5949	15.4642	112.058
ENSCAFG00000001456	-1.19638	0.00343698	0.0995193	507.274	765.957	183.289	231.21	523.068	121.077	107.188	129.843	260.897	205.793	332.672
ENSCAFG00000001458	0.188037	0.387375	0.663612	256.848	182.179	157.768	189.859	207.412	225.758	308.44	216.022	215.998	258.133	134.236
ENSCAFG00000001459	0.219153	0.217833	0.510731	661.382	626.052	402.539	666.064	685.109	582.682	753.6	753.78	904.037	570.986	687.523
ENSCAFG00000001460	-1.58105	0.0464881	0.270026	80.2649	2055.3	141.527	825.243	108.891	139.995	153.126	237.854	184.448	280.735	291.818
ENSCAFG00000001462	0.108793	0.711703	0.870815	4737.77	1590.29	4795.67	5341.4	5791.99	3520.06	6358.02	4755.94	5159.69	3409.26	5599.4
ENSCAFG00000001468	0.137441	0.703391	NA	21.404	26.1694	10.4405	13.7837	22.6857	21.4407	29.5315	17.2358	21.8425	17.8433	16.3418
ENSCAFG00000001475	-0.486074	0.0540194	0.285669	135.915	111.723	56.8427	72.0309	88.7984	58.016	72.1881	59.7509	78.8758	64.2359	64.1999
ENSCAFG00000001477	-0.0763545	0.454303	0.713545	1838.6	1355.77	1662.36	1423.28	1766.89	1446.62	1533.45	1622.47	1478.01	1507.16	1566.48
ENSCAFG00000001480	-0.0909284	0.414642	0.683188	3027.59	2566.61	2445.4	2132.03	2905.72	2513.61	2612.99	2280.87	2204.88	2479.03	2638.03
ENSCAFG00000001484	-0.123917	0.666916	0.846821	154.109	158.023	138.047	88.927	79.7241	78.1955	84.2195	175.805	89.797	129.661	120.229
ENSCAFG00000001487	-0.302655	0.141232	0.423	8134.58	5110.07	4649.5	6558.81	8721.04	3856.8	5557.39	4859.35	6511.5	4891.45	6600.92
ENSCAFG00000001488	1.10151	0.0267798	0.217729	61.0013	148.964	33.6416	57.8026	56.3902	196.75	241.721	83.881	35.1907	243.859	119.062
ENSCAFG00000001489	0.174461	0.340744	0.625108	754.49	779.042	1396.71	1147.6	1105.12	1321.76	1398.92	1050.24	1015.68	1164.57	1069.22
ENSCAFG00000001490	-0.484433	0.00152557	0.072926	351.025	452.931	544.066	380.163	409.639	298.908	292.034	243.6	333.705	359.245	303.49
ENSCAFG00000001492	0.1003	0.409155	0.679942	366.008	322.085	430.381	379.274	353.249	374.582	475.785	374.592	417.435	347.35	388.701
ENSCAFG00000001495	0.309514	0.0911677	0.351465	931.072	746.834	464.022	761.66	517.882	823.575	798.444	857.195	981.7	832.688	794.912
ENSCAFG00000001496	-0.20439	0.06169	0.301333	695.629	732.742	675.153	565.131	744.74	567.548	614.693	557.292	655.276	631.653	524.105
ENSCAFG00000001497	0.353	0.0464639	0.270026	455.904	357.313	423.42	577.581	543.809	543.585	642.037	677.943	731.724	429.429	596.476
ENSCAFG00000001498	0.253193	0.212585	0.506697	2862.78	2909.83	5092.65	5263.15	3209.06	4273	5035.67	4559.45	4074.84	3914.82	5801.34
ENSCAFG00000001499	-0.021952	0.934551	0.973114	175.512	102.664	99.7648	88.927	161.393	90.8076	129.064	180.402	140.763	103.491	96.8835
ENSCAFG00000001500	-0.373009	0.0945498	0.35571	697.769	674.365	1476.75	854.589	860.113	706.282	850.945	671.048	512.086	812.465	673.515
ENSCAFG00000001501	-0.426317	0.00366969	0.099917	2470.02	2605.87	2085.78	1676.72	2513.58	1394.91	1593.61	1994.76	1684.3	1884.25	1581.65
ENSCAFG00000001502	-0.366118	0.249222	0.542463	582.188	645.176	385.139	346.371	712.98	631.87	405.785	275.773	296.087	645.928	232.287
ENSCAFG00000001503	-1.82022	NA	NA	0	82.5342	0	3.55708	1.29633	0	0	1.14906	1.21347	23.7911	3.50181
ENSCAFG00000001505	0.124515	0.580365	0.797516	326.41	602.902	780.718	806.124	526.309	736.551	762.35	718.159	641.927	521.025	602.312
ENSCAFG00000001507	-0.0592327	0.610758	0.815532	623.926	595.856	438.501	496.213	580.106	524.666	519.536	544.652	504.805	482.959	571.963
ENSCAFG00000001513	-0.226211	0.191967	0.486076	248.286	216.401	279.573	224.541	211.949	153.869	272.346	222.917	183.234	204.603	170.422
ENSCAFG00000001514	-0.341098	0.0864924	0.342468	1061.64	894.791	1068.41	893.717	1611.33	1017.8	1000.79	665.303	933.161	961.16	661.843
ENSCAFG00000001515	0.0613411	0.907778	NA	21.404	16.1042	6.96034	19.564	13.6114	12.6122	10.9376	12.6396	21.8425	4.75822	35.0181
ENSCAFG00000001516	-0.521367	0.0951451	0.356423	55.6503	45.2931	114.846	64.9167	88.7984	60.5384	72.1881	55.1546	48.5389	36.8762	35.0181
ENSCAFG00000001520	-0.847975	0.0355796	0.241061	174.442	814.27	1113.65	357.042	364.916	258.55	302.971	248.196	294.874	283.114	493.756
ENSCAFG00000001521	-0.36661	0.0320932	0.233346	1215.75	1271.23	796.958	835.025	1401.98	775.649	789.694	820.425	969.565	845.773	937.319
ENSCAFG00000001523	-0.235823	0.0661218	0.30962	4773.08	4258.56	3648.38	4130.22	5885.32	3870.68	3914.57	3678.13	4095.47	4096.82	3476.13
ENSCAFG00000001524	0.530436	0.010231	0.153251	144.477	115.749	219.251	213.425	154.263	230.803	281.096	280.369	209.931	192.708	275.476
ENSCAFG00000001526	-0.439187	0.0114109	0.159714	204.408	235.524	232.011	160.958	221.024	127.383	168.439	148.228	172.313	122.524	190.265
ENSCAFG00000001530	-0.286384	0.0478829	0.272659	1917.8	1802.67	1287.66	1420.61	1969.77	1434	1190.01	1305.33	1640.62	1401.29	1293.34
ENSCAFG00000001531	0.326772	0.194674	0.488871	673.155	260.687	330.616	486.431	666.96	696.192	530.473	511.33	550.917	708.974	644.334
ENSCAFG00000001532	0.315734	0.0842283	0.339228	77.0543	91.5928	80.0439	93.3734	67.409	87.024	107.188	127.545	99.5048	82.0792	108.556
ENSCAFG00000001534	0.20713	0.257589	0.551047	793.017	634.104	863.082	1163.17	806.963	843.754	1171.42	973.25	1127.32	726.817	1064.55
ENSCAFG00000001536	-0.409782	0.00428456	0.106452	3112.14	3072.89	2550.96	2185.83	3673.79	2202.09	2021.27	1985.57	2553.15	2292.27	2129.1
ENSCAFG00000001537	1.07503	0.0247847	0.212272	77.0543	127.827	31.3215	159.179	23.982	191.705	169.533	175.805	264.537	71.3732	190.265
ENSCAFG00000001540	-0.190631	0.268131	0.560512	577.907	603.909	946.606	572.246	769.37	698.714	697.819	597.509	558.198	611.431	482.083
ENSCAFG00000001541	-0.406816	0.0160693	0.182324	463.396	446.892	368.898	337.034	526.309	283.774	261.409	289.562	390.738	333.075	380.53
ENSCAFG00000001543	0.0486109	0.341648	0.626201	2745.06	2785.02	2735.41	2730.51	2694.41	2720.45	2906.12	2725.56	2820.11	2783.56	3031.4
ENSCAFG00000001544	-0.407576	0.0012511	0.0691566	10542.5	7704.87	9069.32	6642.85	8749.56	6021.05	6130.52	6021.05	7046.64	7064.76	6347.62
ENSCAFG00000001545	0.478886	0.10337	0.368641	241.865	94.6123	114.846	327.252	194.449	308.998	295.315	267.73	263.324	243.859	254.465
ENSCAFG00000001546	0.0221691	0.913907	0.963619	572.556	595.856	1076.53	703.413	631.959	903.032	818.132	743.439	504.805	722.059	668.846
ENSCAFG00000001548	0.202691	0.0457525	0.2678	646.4	629.071	767.957	710.972	639.089	701.237	846.57	860.642	809.387	693.51	772.733
ENSCAFG00000001549	-0.316481	0.14984	0.434138	122.003	125.814	194.889	128.5	138.707	88.2852	148.751	88.4772	146.83	96.3539	113.225
ENSCAFG00000001550	-0.140184	0.827705	NA	12.8424	28.1824	15.0807	19.1193	19.4449	1.26122	19.6877	31.0245	4.85389	34.4971	11.6727
ENSCAFG00000001551	-0.369433	0.00999314	0.152123	1244.64	1142.39	1136.85	1039.11	999.468	845.016	932.977	811.233	743.859	687.562	1142.76
ENSCAFG00000001553	-0.140385	0.20049	0.49462	1995.92	1546.01	1789.97	1552.22	1971.06	1658.5	1646.11	1513.31	1673.38	1762.92	1384.38
ENSCAFG00000001554	-0.418261	0.0613407	0.301072	3376.48	3507.7	1671.64	2091.56	3991.39	1768.23	2126.27	2068.3	2607.75	2342.23	2232.99
ENSCAFG00000001557	0.211301	0.41956	0.68631	44.9483	29.1889	42.9221	40.9064	36.2971	26.4856	41.5629	58.6018	40.0446	52.3404	50.1927
ENSCAFG00000001559	0.483764	0.339404	0.624015	221.531	34.2215	212.29	196.084	221.672	126.122	343.44	234.407	326.424	58.2881	398.039
ENSCAFG00000001562	0.146844	0.312046	0.601299	755.56	848.492	1018.53	1120.04	866.594	1073.3	822.507	1195.02	1156.44	942.127	939.653
ENSCAFG00000001563	-0.101007	0.290221	0.580873	1297.08	1279.28	1236.62	1061.34	1471.33	1137.62	1233.76	1224.89	1163.72	1201.45	1134.59
ENSCAFG00000001565	-2.15686	0.00354634	0.099917	24.6146	180.166	1503.43	195.64	117.318	44.1426	134.532	149.377	47.3255	57.0986	110.891
ENSCAFG00000001566	0.0822249	0.671097	0.848937	596.1	351.273	518.545	447.748	392.139	425.03	423.285	523.969	536.355	366.383	651.337
ENSCAFG00000001568	-0.359504	0.239987	0.533836	139.126	256.661	325.976	108.046	132.873	139.995	115.938	142.483	131.055	179.623	187.931
ENSCAFG00000001569	-0.890192	0.0197039	0.196238	200.127	304.974	84.6841	132.057	253.432	68.1057	64.5318	98.8187	137.122	77.321	185.596
ENSCAFG00000001570	0.301946	0.204797	0.499136	12548.1	5736.12	6808.37	10117.2	15645.4	12738.3	13650.1	12213.3	13664.9	12492.7	10478.6
ENSCAFG00000001576	-0.210183	0.198577	0.492816	432.36	428.775	424.58	482.874	632.607	510.793	405.785	317.139	390.738	465.116	406.21
ENSCAFG00000001577	-0.135273	0.573926	0.793429	234.373	393.547	220.411	260.556	246.302	219.452	158.595	225.215	279.099	223.636	374.694
ENSCAFG00000001578	0.155134	0.177822	0.467931	414.167	412.671	424.58	383.72	313.063	464.128	404.691	480.305	407.727	434.187	405.043
ENSCAFG00000001579	0.381622	0.00380702	0.101324	618.575	800.179	864.242	983.978	763.536	971.137	1027.04	1216.85	1027.81	962.349	1103.07
ENSCAFG00000001580	0.113021	0.437959	0.700657	419.518	497.218	367.738	463.755	448.529	428.814	477.973	589.465	520.58	360.435	476.247
ENSCAFG00000001581	-0.302711	0.472438	0.725081	383.131	873.654	156.608	377.495	381.12	344.312	147.658	251.643	615.231	273.597	480.916
ENSCAFG00000001582	-0.627575	0.258616	NA	11.7722	17.1107	26.6813	9.33734	5.83347	2.52243	7.65632	13.7887	8.49431	10.706	10.5054
ENSCAFG00000001585	0.321846	0.0972313	0.360446	18053.2	10126.5	15512.3	21953.9	16193.7	19436.6	24623.8	24893.1	18092.9	17046.3	18664.7
ENSCAFG00000001588	-0.0533041	0.756268	0.890743	1958.46	1450.39	1545.19	1602.02	2586.82	1983.89	1902.05	1571.91	1759.54	1925.89	1433.41
ENSCAFG00000001595	-0.407464	0.0605679	0.299118	253.637	252.635	153.127	145.84	241.765	150.085	160.783	135.589	177.167	198.656	123.731
ENSCAFG00000001596	0.276737	0.0251707	0.213044	3649.38	2697.46	3337.48	3658.9	4030.28	4800.19	4590.51	3879.21	3669.54	4236	4087.78
ENSCAFG00000001597	-1.1518	0.170899	NA	32.1059	15.0977	0	8.00343	35.649	1.26122	8.75008	4.59622	9.70779	14.2746	10.5054
ENSCAFG00000001598	0.0727757	0.694619	0.861756	790.876	584.785	392.099	684.738	522.42	527.189	665.006	645.769	705.028	523.404	689.857
ENSCAFG00000001599	-0.0495508	0.769657	0.898142	376.71	633.097	379.338	403.729	511.401	496.92	511.879	391.828	430.783	443.704	396.872
ENSCAFG00000001600	-0.263359	0.017957	0.187799	3370.05	3605.33	3285.28	2658.92	3923.98	2577.93	2888.62	2772.67	2708.47	3135.66	2752.43
ENSCAFG00000001601	0.174591	0.18911	0.48194	1225.38	1119.24	1426.87	1564.23	1097.34	1479.41	1604.55	1443.21	1655.18	1279.96	1253.65
ENSCAFG00000001604	-0.205186	0.471072	0.724376	61.0013	159.029	92.8045	72.0309	64.8163	75.673	82.032	59.7509	76.4488	92.7852	79.3744
ENSCAFG00000001605	-0.199178	0.304184	0.59339	1885.69	1813.74	892.083	1293.89	1903.01	1295.27	1266.57	1414.49	1491.36	1425.09	1248.98
ENSCAFG00000001607	-0.877645	0.0135864	NA	16.053	25.1629	20.881	23.121	22.6857	16.3958	9.84383	8.04339	12.1347	9.51643	15.1745
ENSCAFG00000001608	-0.0523697	0.72336	0.87574	942.845	865.602	1189.06	823.464	967.708	1235.99	895.789	906.604	863.993	826.74	808.919
ENSCAFG00000001609	0.0357777	0.832897	0.929647	125.213	112.73	136.887	124.943	92.0392	117.293	138.907	95.3716	124.988	136.799	112.058
ENSCAFG00000001610	-0.0760661	0.614736	0.818504	3441.76	2648.14	3582.25	2686.04	3862.4	3736.99	3396.12	2815.18	2914.76	3176.11	2424.42
ENSCAFG00000001611	-0.369366	0.292888	0.584198	34.2463	30.1954	91.6444	41.7957	31.76	39.0977	42.6566	35.6207	35.1907	30.9284	28.0145
ENSCAFG00000001612	0.3185	0.0883565	0.34589	1746.56	1074.96	1458.19	2236.96	1283.36	1739.22	2051.89	2103.92	1962.19	1629.69	2190.97
ENSCAFG00000001613	-0.340356	0.0248373	0.212272	493.361	385.495	367.738	353.93	397.324	329.178	276.721	263.134	399.233	279.545	344.345
ENSCAFG00000001614	-0.424881	0.0681435	0.312475	1385.91	1466.49	675.153	819.018	1516.7	653.311	862.976	844.555	1087.27	920.715	871.951
ENSCAFG00000001615	-0.133144	0.25664	0.550501	11023	8914.7	10644.7	8193.29	10134.7	10069.6	8110.23	8416.83	9744.19	9529.52	7643.29
ENSCAFG00000001617	0.156371	0.504788	0.748748	2536.37	1850.98	3250.48	3901.23	1720.23	2992.87	2944.4	3301.24	2628.38	2103.13	3764.45
ENSCAFG00000001618	-0.296458	0.114624	0.384176	810.14	778.036	541.746	650.501	1051.32	529.711	604.849	557.292	760.848	549.574	743.552
ENSCAFG00000001620	-0.0135247	0.887501	0.952652	1602.09	1641.62	1553.31	1529.99	1872.54	1770.75	1771.89	1535.14	1645.47	1629.69	1397.22
ENSCAFG00000001621	-0.830524	0.0656682	0.308745	508.344	578.746	128.766	230.321	513.993	76.9343	133.439	209.128	251.189	212.93	438.894
ENSCAFG00000001622	-0.0313874	0.833674	0.92981	236.514	210.361	160.088	204.088	256.673	210.623	183.752	197.637	219.639	239.1	206.607
ENSCAFG00000001624	-0.193123	0.140467	0.421976	639.978	595.856	756.356	581.138	718.165	693.67	544.692	552.696	506.018	654.255	501.927
ENSCAFG00000001627	-0.00649893	0.98176	0.993853	296.445	512.316	1088.13	686.961	475.752	693.67	666.099	621.639	458.693	676.856	536.945
ENSCAFG00000001630	0.130879	0.424239	0.690652	72007.2	49462.1	99825.1	77246	61617	75004.6	82733.1	82376.9	71432.3	79697.7	81982.1
ENSCAFG00000001632	-0.181821	0.61076	0.815532	29.9655	46.2997	121.806	58.6919	42.1306	41.6202	55.7817	49.4094	49.7524	66.615	51.3599
ENSCAFG00000001634	-0.377355	0.0566864	0.291904	275.041	267.733	160.088	200.086	216.487	145.04	183.752	144.781	179.594	148.694	231.12
ENSCAFG00000001635	-0.0014704	0.992633	0.997801	326.41	361.339	306.255	446.414	303.34	406.112	401.41	326.332	296.087	377.089	288.316
ENSCAFG00000001636	-0.289291	0.0583898	0.294687	269.69	250.622	401.379	257.444	311.767	249.721	212.189	247.047	242.695	265.271	243.96
ENSCAFG00000001638	-0.226472	0.368201	0.648108	936.423	673.358	299.294	457.085	650.756	428.814	481.254	507.882	514.513	598.346	562.625
ENSCAFG00000001640	0.343701	0.000797098	0.0583129	27609	27320.8	29581.4	37603.7	28248.9	39753.6	38174.4	39663.1	34495.4	39117.3	37785.7
ENSCAFG00000001642	0.286637	0.249287	0.542508	139.126	108.704	241.292	216.093	245.006	181.615	262.502	209.128	191.729	300.957	247.461
ENSCAFG00000001645	0.533615	0.180526	0.471011	145.547	100.651	120.646	295.238	168.522	351.88	339.065	253.941	274.245	72.5628	155.247
ENSCAFG00000001646	1.0347	0.000283813	0.0385644	1778.67	902.843	2001.1	3422.8	1486.89	4614.79	4410.04	4217.03	2698.76	3571.04	4078.45
ENSCAFG00000001648	-0.0826295	0.795828	0.911298	73.8437	62.4039	197.21	105.823	79.7241	97.1137	87.5008	79.2848	75.2353	122.524	124.898
ENSCAFG00000001649	-0.428218	0.296707	0.588364	83.4755	18.1173	87.0042	108.046	116.021	83.2403	73.2819	45.9622	57.0332	71.3732	38.5199
ENSCAFG00000001651	-0.235512	0.0325034	0.234483	2847.8	2524.34	2815.46	2209.39	3168.22	2334.51	2370.18	1986.72	2431.8	2405.28	2294.85
ENSCAFG00000001652	-0.207849	0.500788	0.746	114.511	134.873	305.095	109.825	112.78	172.787	135.626	104.564	110.426	162.969	117.894
ENSCAFG00000001655	-0.399138	0.00651092	0.125358	256.848	279.811	368.898	262.335	340.934	204.317	237.346	263.134	199.01	240.29	226.451
ENSCAFG00000001667	-0.136691	0.413522	0.682186	1383.77	1309.48	722.715	1064.9	1227.62	929.517	926.414	1065.17	1155.23	1042.05	1113.58
ENSCAFG00000001669	-0.075302	0.606961	0.813873	221.531	271.759	322.496	295.682	323.433	232.064	277.815	243.6	269.391	283.114	330.338
ENSCAFG00000001671	-0.0737707	0.503948	0.748317	1514.33	1811.73	1771.41	1453.51	1571.8	1590.39	1332.2	1451.26	1417.34	1789.09	1676.2
ENSCAFG00000001672	-0.509863	0.410052	NA	6.42119	17.1107	41.762	18.23	7.77796	8.82852	8.75008	24.1302	16.9886	3.56866	14.0073
ENSCAFG00000001673	-0.259015	0.0618205	0.301333	841.176	720.664	874.682	625.602	1001.41	660.878	745.944	679.092	667.41	732.765	585.97
ENSCAFG00000001675	-0.195576	0.469657	0.72346	380.991	878.687	1056.81	625.157	489.363	798.351	645.318	465.367	662.556	580.502	441.228
ENSCAFG00000001677	-0.29664	0.0270411	0.218829	46023.9	38086.5	41505.6	32154.2	51926.9	36947.4	33008.6	31499	36202.8	37431.7	29778.3
ENSCAFG00000001680	-0.129694	0.713566	0.8714	100.599	236.531	435.021	317.914	229.45	312.782	229.689	183.849	146.83	378.278	196.102
ENSCAFG00000001685	0.0475471	0.772299	0.899338	154.109	175.133	156.608	149.842	186.671	131.167	153.126	221.768	151.684	183.191	178.592
ENSCAFG00000001686	-0.430284	0.038052	0.246926	401.324	431.795	277.253	318.803	468.622	201.795	239.533	240.153	319.143	378.278	311.661
ENSCAFG00000001689	-2.22957	NA	NA	1.0702	241.563	4.64022	4.44635	1.29633	3.78365	1.09376	17.2358	9.70779	7.13732	25.68
ENSCAFG00000001690	0.563009	0.131443	0.407947	161.6	241.563	357.297	517.111	165.282	179.093	581.88	529.714	333.705	352.108	583.636
ENSCAFG00000001697	0.388738	0.00379927	0.101324	1696.26	1832.86	1770.25	2274.75	1365.03	2342.08	2421.58	2647.42	2124.79	2128.11	2384.73
ENSCAFG00000001698	0.116491	0.202058	0.496191	1351.66	1455.42	1331.74	1429.95	1129.75	1426.44	1398.92	1398.4	1510.77	1375.12	1602.66
ENSCAFG00000001699	-0.111133	0.644671	0.835563	880.773	1810.72	628.75	1032.44	869.835	814.746	1138.6	968.653	933.161	1055.13	891.795
ENSCAFG00000001700	-0.130205	0.296673	0.588364	11849.2	8588.59	9365.13	9003.86	11503.6	9214.45	9462.11	7871.03	9199.34	10845.2	8570.1
ENSCAFG00000001701	-0.097063	0.412235	0.682056	1960.6	2172.06	2603.17	2264.08	2853.86	2046.96	2335.18	2347.52	2422.09	2172.13	1977.36
ENSCAFG00000001702	-0.117149	0.674309	0.85079	68.4927	91.5928	89.3243	116.494	68.7053	50.4487	130.157	62.049	76.4488	71.3732	91.0471
ENSCAFG00000001703	0.0537826	0.668392	0.847633	454.834	400.593	308.575	467.312	399.917	418.724	422.191	406.766	428.356	393.742	466.908
ENSCAFG00000001704	0.118145	0.51821	0.756092	307.147	253.642	441.981	342.814	291.025	315.304	360.941	389.53	365.255	261.702	436.559
ENSCAFG00000001706	-0.00796901	0.968873	0.988708	808	670.338	390.939	532.228	427.788	462.867	698.912	559.59	548.49	531.731	571.963
ENSCAFG00000001709	-1.27123	0.0250099	0.212951	4136.32	3336.59	402.539	863.926	3070.35	257.288	555.63	774.463	1393.07	776.779	2113.93
ENSCAFG00000001711	0.476504	0.176566	0.467372	835.825	561.635	1883.93	909.724	1554.3	2363.52	1957.83	853.748	1204.98	2172.13	1040.04
ENSCAFG00000001712	0.097675	0.83459	NA	20.3338	8.05211	12.7606	20.0086	12.3151	16.3958	13.1251	32.1735	10.9213	8.32688	14.0073
ENSCAFG00000001713	-0.779906	0.263788	0.557198	138.056	1170.58	243.612	128.055	285.84	245.937	132.345	136.738	92.224	729.197	37.3527
ENSCAFG00000001717	-0.0508934	0.736552	0.881982	1319.55	1012.55	1520.83	1012.43	1481.05	1393.65	1345.32	1268.56	1130.96	1197.88	1012.02
ENSCAFG00000001718	0.721917	0.0149878	0.176584	40.6675	48.3127	31.3215	68.9185	50.5567	84.5016	39.3753	105.713	83.7296	78.5106	88.7126
ENSCAFG00000001720	0.215249	0.158792	0.447091	495.502	449.912	446.622	469.979	294.266	553.674	552.349	511.33	485.389	429.429	468.076
ENSCAFG00000001723	0.280116	0.0874745	0.34421	1544.3	1061.87	1331.74	1606.47	1893.93	1794.71	1864.86	1853.43	2207.31	1444.12	1680.87
ENSCAFG00000001725	0.295262	0.311268	0.600321	143.407	213.381	425.741	342.369	244.358	225.758	343.44	371.145	373.75	239.1	463.407
ENSCAFG00000001726	-0.375473	0.0292485	0.224801	522.257	446.892	764.477	420.625	561.309	452.777	439.691	349.313	404.087	468.684	393.37
ENSCAFG00000001728	-0.127468	0.500045	0.745497	1203.97	1228.95	658.912	826.577	1182.25	848.799	849.851	845.705	1198.91	901.682	958.33
ENSCAFG00000001730	0.0155463	0.858446	0.940019	425.939	480.107	452.422	411.732	474.455	457.822	449.535	424.001	474.468	432.998	480.916
ENSCAFG00000001732	0.0475328	0.708835	0.869033	713.822	775.016	597.429	672.288	695.479	619.258	593.911	708.967	752.353	882.649	727.21
ENSCAFG00000001733	0.306732	0.0682825	0.312578	220.461	232.505	187.929	319.248	232.042	271.162	334.69	329.779	298.514	233.153	310.494
ENSCAFG00000001736	-0.299043	0.023673	0.210087	1484.36	1322.56	1097.41	1064.01	1523.83	1008.97	1083.92	996.231	1229.25	1082.49	930.315
ENSCAFG00000001740	0.196153	0.277053	0.568405	1550.72	1188.69	2252.83	2080.45	1888.75	2295.42	2290.33	2183.2	1636.98	2189.97	1726.39
ENSCAFG00000001741	-0.305871	0.504375	NA	23.5444	14.0912	25.5212	15.1176	20.0931	25.2243	14.2189	5.74528	18.2021	7.13732	24.5127
ENSCAFG00000001748	-0.0361524	0.804258	0.916192	528.678	506.277	760.997	630.048	641.033	595.295	691.256	600.956	550.917	670.908	479.748
ENSCAFG00000001751	0.514489	0.220067	0.512211	33.1761	40.2606	16.2408	36.9047	40.8343	63.0609	66.7193	13.7887	35.1907	68.9941	40.8545
ENSCAFG00000001753	-0.341569	0.00963929	0.150698	2546	2252.58	2242.39	1738.97	2789.69	1672.37	1780.64	1651.19	1993.74	1827.15	2028.72
ENSCAFG00000001754	0.126901	0.363206	0.643882	836.895	762.938	750.556	951.519	619.644	710.065	924.227	968.653	833.656	763.694	939.653
ENSCAFG00000001758	-0.234273	0.103443	0.368641	1533.59	1197.75	1777.21	1369.03	1278.83	1518.51	1228.29	1034.15	1092.13	1302.56	1121.75
ENSCAFG00000001759	-0.319111	0.679363	0.853436	117.722	14.0912	1.16006	48.4652	98.5208	44.1426	83.1257	39.0679	54.6063	40.4448	8.1709
ENSCAFG00000001760	-0.360084	0.289926	0.580675	221.531	184.192	74.2436	80.9236	137.411	70.6282	121.407	79.2848	157.752	92.7852	129.567
ENSCAFG00000001763	-0.178759	0.233404	0.527088	2949.47	1999.94	1960.49	1836.34	2641.91	2176.86	1740.17	1971.78	2203.67	2147.14	1832.62
ENSCAFG00000001766	0.176147	0.0770603	0.326983	2031.24	2219.36	1852.61	2387.69	2477.28	2500.99	2526.58	2481.96	2383.26	2743.11	2248.16
ENSCAFG00000001767	-0.0945649	0.648536	0.837177	1428.71	1554.06	668.192	1117.81	1118.73	926.995	895.789	1195.02	1147.95	1177.66	1273.49
ENSCAFG00000001771	0.292729	0.0235893	0.209721	743.788	963.234	1097.41	1148.49	886.687	1208.25	1168.14	1285.79	1100.62	1068.22	1287.5
ENSCAFG00000001772	-0.132	0.677986	0.853129	39.5973	53.3453	27.8413	27.1228	44.0751	25.2243	33.9065	35.6207	57.0332	28.5493	29.1818
ENSCAFG00000001774	-0.483535	0.0661367	0.30962	1608.51	1540.97	4042.79	1557.56	1889.4	1917.05	1443.76	1186.97	1479.22	1570.21	1531.46
ENSCAFG00000001778	-0.290814	0.322036	0.608975	23365.6	39879.1	11339.5	20046.4	13357.3	13071.3	19915.2	18364.2	16920.7	15127.6	22528.3
ENSCAFG00000001779	0.984412	0.0753245	NA	10.702	15.0977	24.3612	31.5691	10.3706	31.5304	5.4688	62.049	40.0446	26.1702	54.8617
ENSCAFG00000001781	-0.103984	0.49962	0.745424	1284.24	1526.88	2182.07	1916.38	1416.24	1500.85	1672.36	1699.45	1505.92	1312.08	1605
ENSCAFG00000001782	-0.451037	0.00210368	0.0834824	702.05	753.879	618.31	429.962	658.534	467.912	450.629	445.833	476.895	469.874	459.905
ENSCAFG00000001783	-0.167488	0.234547	0.528295	271.83	207.342	233.171	220.539	274.173	191.705	197.97	267.73	205.077	218.878	207.774
ENSCAFG00000001784	0.224717	0.300824	0.591388	362.797	263.707	184.449	251.664	151.67	268.639	311.721	295.307	286.38	240.29	297.654
ENSCAFG00000001785	-0.273499	0.0477643	0.272439	3656.87	3228.9	2505.72	2420.15	3564.9	2347.13	2491.58	2381.99	2889.28	2435.02	2718.57
ENSCAFG00000001786	-0.253174	0.022178	0.2037	3477.07	2970.22	3234.24	2536.64	3478.69	2646.03	2409.55	2359.01	2833.46	2903.7	2648.54
ENSCAFG00000001787	-0.137228	0.378968	0.655967	584.328	674.365	928.045	562.464	655.941	707.543	659.537	576.826	605.523	653.065	507.763
ENSCAFG00000001788	0.0942189	0.414997	0.683235	667.804	712.612	814.359	827.911	919.744	819.791	899.07	916.946	872.487	838.636	709.701
ENSCAFG00000001789	-0.364458	0.122708	0.395447	54.5801	48.3127	46.4022	48.4652	57.0384	32.7916	57.9692	34.4717	37.6177	42.8239	31.5163
ENSCAFG00000001792	0.286296	0.535019	0.76679	214.04	538.485	211.13	202.754	259.913	110.987	509.692	677.943	225.706	137.988	423.719
ENSCAFG00000001793	0.847784	0.0685489	0.313208	224.742	148.964	29.0014	249.44	394.731	277.468	357.659	367.698	469.614	566.228	226.451
ENSCAFG00000001796	0.0596856	0.606992	0.813873	886.124	905.863	612.51	878.599	821.223	863.934	835.632	858.344	896.757	787.485	896.464
ENSCAFG00000001797	0.0352421	0.793161	0.91066	431.29	403.612	494.184	441.523	397.972	430.075	531.567	352.76	387.098	460.357	501.927
ENSCAFG00000001798	0.115885	0.378057	0.65544	3004.05	2981.3	2111.3	3193.37	2278.94	2842.78	2866.74	3102.45	3017.91	2602.74	3215.83
ENSCAFG00000001799	-0.176054	0.493248	0.740864	203.338	146.951	175.168	166.294	100.465	166.481	145.47	133.29	109.213	85.6479	199.603
ENSCAFG00000001800	0.0688175	0.663927	0.845074	1049.86	711.606	665.872	993.76	859.464	1045.55	985.477	810.084	990.194	766.073	794.912
ENSCAFG00000001805	-0.0028687	0.982461	0.994315	277.181	238.544	302.775	281.899	229.45	253.505	249.377	318.288	282.739	242.669	243.96
ENSCAFG00000001807	-0.060583	0.842816	0.933946	285.743	231.498	730.835	393.947	213.894	389.716	397.035	369.996	303.368	280.735	392.203
ENSCAFG00000001808	0.0590907	0.922243	NA	13.9126	20.1303	2.32011	8.44807	11.0188	5.04487	21.8752	5.74528	7.28084	15.4642	14.0073
ENSCAFG00000001809	0.0115768	0.905406	0.960464	878.633	944.11	895.563	838.582	736.962	807.179	825.788	943.374	813.027	839.825	957.162
ENSCAFG00000001811	-0.00940338	0.949719	0.981238	631.417	846.478	1071.89	794.119	633.255	822.314	766.725	825.022	766.915	816.034	740.05
ENSCAFG00000001812	-0.0927766	0.56481	0.787956	345.674	309	211.13	256.11	268.34	227.019	211.096	271.177	280.312	279.545	294.152
ENSCAFG00000001814	0.399834	0.0652567	0.307881	4304.34	4171	5129.77	3076.88	5184.01	6993.45	4993.01	4621.5	5318.65	8611.18	4078.45
ENSCAFG00000001818	-0.180659	0.181157	0.471394	621.785	555.596	524.345	518	421.954	437.642	416.722	484.901	516.94	398.501	538.112
ENSCAFG00000001819	0.408135	0.00517895	0.114322	419.518	409.651	386.299	492.211	297.507	459.083	563.286	608.999	496.311	557.901	508.93
ENSCAFG00000001820	0.328566	0.173422	0.463284	79.1947	46.2997	70.7634	98.709	62.8718	108.465	77.6569	113.756	92.224	78.5106	72.3708
ENSCAFG00000001821	0.0647394	0.673457	0.850332	292.164	368.384	338.736	359.265	257.321	430.075	330.315	317.139	299.728	364.003	287.149
ENSCAFG00000001825	-0.245658	0.493381	0.740864	534.029	2346.18	1423.39	1143.16	686.405	779.432	730.631	828.469	944.082	1358.47	1565.31
ENSCAFG00000001827	0.257065	0.136258	0.415991	986.723	736.768	480.263	695.41	594.366	911.86	867.351	752.631	788.758	824.361	863.781
ENSCAFG00000001829	-0.0349222	0.78353	0.904992	2043.01	1593.31	2566.04	2024.42	1829.12	1959.93	1803.61	1951.1	2130.86	1827.15	2102.26
ENSCAFG00000001830	-0.298241	0.116476	0.386841	551.152	621.019	337.576	392.613	607.977	401.067	410.16	367.698	476.895	455.599	338.509
ENSCAFG00000001833	1.11306	0.000363127	0.0417205	159.46	233.511	162.408	220.539	90.7429	427.553	468.129	496.392	391.952	164.158	301.156
ENSCAFG00000001834	-0.0251939	0.848096	0.936316	1210.39	1434.28	1987.18	1454.4	1497.91	1528.6	1433.92	1606.38	1302.06	1517.87	1551.3
ENSCAFG00000001835	-1.4274	0.0735329	NA	55.6503	45.2931	48.7223	8.44807	1.29633	22.7019	6.56256	6.89433	9.70779	21.412	3.50181
ENSCAFG00000001836	-0.124346	0.203942	0.498292	2996.55	2821.26	2378.11	2242.3	2593.95	2374.87	2225.8	2378.54	2612.61	2475.46	2273.84
ENSCAFG00000001837	-0.995903	0.000999619	0.0636098	263.269	388.515	182.129	287.234	526.957	150.085	119.22	117.204	224.493	143.936	238.123
ENSCAFG00000001840	0.0258011	0.874581	0.947074	3001.91	3633.52	4824.67	3572.64	3874.72	4955.32	3150.03	3079.47	3748.42	4276.45	3888.18
ENSCAFG00000001841	0.162243	0.324848	0.610905	221.531	216.401	196.049	213.87	159.448	244.676	193.595	299.903	212.358	205.793	194.934
ENSCAFG00000001843	0.414422	0.340988	NA	11.7722	14.0912	29.0014	16.8961	6.48163	21.4407	20.7814	18.3849	12.1347	21.412	29.1818
ENSCAFG00000001844	-0.252662	0.00211811	0.0834824	3899.8	4307.88	4214.48	3579.76	4120.37	3317	3262.68	3284	3860.06	3362.87	3174.98
ENSCAFG00000001845	-0.332197	0.281293	0.572158	835.825	625.045	222.731	413.066	504.919	291.341	414.535	355.058	474.468	336.644	606.981
ENSCAFG00000001846	0.219478	0.145807	0.430137	1869.64	1438.31	1585.8	1701.17	1110.3	1866.6	2148.14	1912.03	1656.39	1584.49	1594.49
ENSCAFG00000001847	0.208811	0.357758	0.640212	443.062	640.143	1226.18	919.506	714.924	1024.11	935.164	864.089	809.387	856.479	980.508
ENSCAFG00000001848	0.059416	0.512492	0.752558	992.074	997.456	1169.34	1064.46	983.264	1000.15	1016.1	1157.1	1036.31	1228.81	1069.22
ENSCAFG00000001849	-3.10181	0.000136656	0.0259711	10.702	139.905	350.337	67.5846	9.72245	18.9183	8.75008	17.2358	10.9213	22.6015	2.33454
ENSCAFG00000001850	0.166435	0.457075	0.715587	263.269	306.987	168.208	317.914	250.191	253.505	223.127	379.188	269.391	397.311	240.458
ENSCAFG00000001851	0.0996907	0.50342	0.747904	1357.01	1158.5	792.318	1076.46	1277.53	1116.18	1148.45	1304.18	1183.14	1103.91	1426.41
ENSCAFG00000001852	0.254335	0.635793	NA	6.42119	23.1498	6.96034	10.6712	8.42612	11.351	4.37504	14.9377	21.8425	16.6538	10.5054
ENSCAFG00000001853	-0.062111	0.595392	0.807683	617.504	510.303	636.871	552.237	591.125	553.674	504.223	564.186	491.457	538.868	687.523
ENSCAFG00000001855	-0.140317	0.225368	0.518264	1909.23	1647.66	1673.96	1767.43	1692.35	1915.79	1628.61	1708.64	1501.07	1276.39	1432.24
ENSCAFG00000001856	0.051439	0.939785	NA	11.7722	1.00651	5.80028	15.5622	9.72245	16.3958	8.75008	13.7887	9.70779	3.56866	3.50181
ENSCAFG00000001857	-0.213331	0.299824	0.590664	413.096	354.293	198.37	247.217	380.472	256.027	274.534	259.686	331.278	239.1	288.316
ENSCAFG00000001858	0.219534	0.272155	0.563838	72.7735	101.658	107.885	109.38	83.6131	107.203	79.8444	117.204	99.5048	142.746	119.062
ENSCAFG00000001862	0.551601	0.422846	NA	33.1761	14.0912	0	32.4584	16.2041	52.9711	24.0627	32.1735	20.629	30.9284	9.33817
ENSCAFG00000001865	-0.0510703	0.772785	0.899462	1275.68	697.514	943.125	843.918	1286.6	959.786	1050.01	1046.79	1060.58	908.819	819.424
ENSCAFG00000001866	-0.425987	0.538719	0.768886	93.1072	241.563	59.1629	34.6815	55.742	244.676	60.1568	20.683	15.7752	55.909	35.0181
ENSCAFG00000001867	0.322969	0.365513	0.645432	24.6146	30.1954	70.7634	36.0155	40.1861	54.2323	56.8755	65.4961	26.6964	64.2359	33.8509
ENSCAFG00000001868	-0.0943847	0.344186	0.62832	2962.31	2645.12	2791.09	2735.4	3073.59	3120.25	2771.59	2385.44	2629.6	2779.99	2284.35
ENSCAFG00000001869	-0.213495	0.366924	0.646603	995.284	1131.32	453.582	670.065	1002.71	544.846	616.88	802.04	810.6	871.943	755.224
ENSCAFG00000001870	-0.213617	0.703667	0.86679	184.074	573.713	84.6841	131.167	207.412	483.046	262.502	122.949	50.9659	195.087	107.389
ENSCAFG00000001871	-0.00520319	0.966707	0.987574	1011.34	890.765	1204.14	1044.89	816.038	1116.18	1044.54	981.293	965.925	842.204	985.177
ENSCAFG00000001872	-0.326304	0.12794	0.403092	1238.22	1058.85	631.07	659.839	1165.4	730.245	578.599	753.78	930.734	850.531	705.032
ENSCAFG00000001873	0.143089	0.658546	0.843059	126.283	388.515	481.423	382.831	169.171	379.626	428.754	360.803	276.672	322.369	282.48
ENSCAFG00000001875	-0.0944988	0.639455	0.83166	14800.8	14664.9	6879.13	12747.2	15721.2	10870.4	10732	11029.8	14174.6	12103.7	13937.2
ENSCAFG00000001879	0.866162	0.00266809	0.0886229	7101.83	4101.55	6826.93	14082.5	12304.7	15724.9	19459.1	19304.1	15409.9	16255.3	11014.4
ENSCAFG00000001880	0.157047	0.482443	0.734083	1301.36	902.843	944.285	1349.47	579.458	1031.68	1148.45	1305.33	970.779	906.44	1431.07
ENSCAFG00000001882	0.211457	0.137085	0.417362	246.146	232.505	162.408	231.655	193.801	218.191	263.596	248.196	252.402	274.787	226.451
ENSCAFG00000001883	0.7712	0.266712	0.5597	50.2993	10.0651	1.16006	62.6936	79.0759	59.2772	96.2508	96.5206	92.224	52.3404	22.1781
ENSCAFG00000001884	0.463365	0.00575522	0.118229	135.915	200.296	218.091	248.996	210.653	315.304	294.221	293.009	286.38	230.773	264.971
ENSCAFG00000001885	0.263817	0.284218	0.575054	621.785	973.299	1382.79	1268.99	683.812	1248.61	1161.57	1265.11	776.623	1572.59	1079.73
ENSCAFG00000001886	-0.39112	0.120007	0.392272	13129.2	10803.9	4497.54	7100.38	9882.54	5503.95	5588.02	7718.2	8773.41	6376.01	7595.43
ENSCAFG00000001890	-2.45837	0.0528343	0.283763	4.28079	1352.76	78.8838	142.728	8.42612	21.4407	16.4064	29.8754	30.3368	239.1	9.33817
ENSCAFG00000001891	0.026692	0.733381	0.88041	2009.83	2397.52	2501.08	2214.28	2405.98	2411.45	2225.8	2448.64	2225.51	2436.21	2343.88
ENSCAFG00000001892	-0.056403	0.626237	0.825414	1771.18	1871.11	1318.98	1645.6	1865.41	1471.84	1453.61	1759.2	1735.27	1673.7	1686.71
ENSCAFG00000001894	0.216972	0.253473	0.547074	1350.59	880.7	1185.58	1311.67	794	1456.71	1486.42	1406.44	1247.45	881.459	1223.3
ENSCAFG00000001895	0.120827	0.516587	0.755174	128.424	138.899	150.807	132.946	118.614	127.383	137.814	159.719	197.796	99.9225	149.411
ENSCAFG00000001897	0.123073	0.830873	NA	3.21059	38.2475	15.0807	20.8979	12.3151	32.7916	15.3126	14.9377	8.49431	29.7388	16.3418
ENSCAFG00000001898	0.125384	0.505493	0.749155	1534.66	1425.22	2728.45	2201.83	1634.67	1856.51	1839.7	2603.76	2198.81	1968.71	1999.54
ENSCAFG00000001899	-0.143022	0.383188	0.65969	1306.71	880.7	638.031	908.39	998.171	847.538	915.477	869.835	839.723	874.322	796.079
ENSCAFG00000001900	0.853456	0.136809	NA	6.42119	7.0456	24.3612	4.89099	18.7967	17.657	15.3126	11.4906	23.056	16.6538	47.8581
ENSCAFG00000001901	0.0631634	0.308539	0.597763	1122.64	1185.67	1191.38	1152.49	1164.1	1288.96	1162.67	1174.33	1200.12	1293.05	1173.11
ENSCAFG00000001902	-0.779465	0.0871192	0.343865	612.153	3703.97	2367.67	744.764	662.423	1137.62	700.006	834.214	598.242	1387.02	998.017
ENSCAFG00000001903	0.0980021	0.457063	0.715587	834.755	1158.5	1339.86	1325.46	1162.8	1344.46	1228.29	1280.05	1155.23	1156.25	1316.68
ENSCAFG00000001905	0.00668089	0.933453	0.972471	623.926	694.495	592.789	655.837	648.811	638.176	696.725	667.601	640.714	587.64	649.003
ENSCAFG00000001906	0.694002	0.0115682	0.160678	292.164	177.147	222.731	444.191	354.545	407.373	632.193	669.899	327.638	377.089	486.752
ENSCAFG00000001908	0.219484	0.352034	0.636225	173.372	125.814	129.926	164.515	73.8906	170.264	180.47	148.228	150.471	114.197	168.087
ENSCAFG00000001909	-0.628083	0.184853	0.476146	247.216	222.44	32.4816	116.939	281.303	71.8894	67.8131	83.881	129.842	149.884	196.102
ENSCAFG00000001910	-0.161289	0.459572	0.717001	774.823	656.247	370.058	491.767	777.148	480.524	458.285	556.143	589.748	481.769	728.377
ENSCAFG00000001911	0.125036	0.465506	0.721222	10577.8	6286.69	8870.95	9642.36	12030.6	12001.7	9372.42	9122.35	11665.1	11165.2	8718.35
ENSCAFG00000001913	0.167643	0.204379	0.498711	400.254	314.032	399.059	444.191	311.118	418.724	405.785	488.348	405.3	403.259	399.207
ENSCAFG00000001918	0.576451	0.000501636	0.0474153	1281.03	1144.41	1519.67	1666.49	1571.8	2730.54	2312.21	1986.72	1763.18	2430.26	1637.68
ENSCAFG00000001919	0.061151	0.750742	0.888165	74.9139	128.834	91.6444	108.936	90.0947	107.203	110.47	76.9867	106.786	102.302	116.727
ENSCAFG00000001921	-0.111983	0.564843	0.787956	332.832	251.629	278.413	195.64	373.342	310.259	298.596	260.836	256.043	262.891	199.603
ENSCAFG00000001922	-0.152632	0.409655	0.679942	502.993	452.931	284.214	286.345	471.215	339.267	355.472	355.058	412.581	328.317	364.189
ENSCAFG00000001924	-0.268257	0.697395	NA	9.63178	7.0456	30.1615	7.11416	4.53714	18.9183	8.75008	8.04339	10.9213	9.51643	1.16727
ENSCAFG00000001925	-0.0642068	0.50366	0.747987	367.078	376.436	341.056	360.599	376.583	351.88	371.878	322.884	314.29	393.742	337.341
ENSCAFG00000001926	0.0774353	0.579626	0.797001	125.213	162.049	148.487	143.173	178.245	165.219	158.595	164.315	179.594	152.263	141.24
ENSCAFG00000001928	-0.32679	0.0783808	0.329763	1022.04	795.146	644.991	555.349	983.264	549.891	686.881	618.192	789.971	610.241	570.796
ENSCAFG00000001929	0.155519	0.207292	0.502149	540.45	446.892	497.664	512.664	547.05	491.875	582.974	484.901	683.185	629.274	531.108
ENSCAFG00000001930	-0.200843	0.695595	0.86279	541.52	38.2475	288.854	275.229	201.579	192.966	403.597	290.711	81.3027	247.427	187.931
ENSCAFG00000001932	0.486266	0.427265	0.691988	67.4225	8.05211	27.8413	22.6764	108.243	131.167	57.9692	64.3471	57.0332	67.8046	16.3418
ENSCAFG00000001935	0.358154	0.0862375	0.342109	877.562	734.755	823.64	1094.25	539.272	997.623	1266.57	1332.9	843.364	763.694	1056.38
ENSCAFG00000001937	-0.276159	0.0147623	0.176249	2553.49	2058.32	1939.61	1899.48	2446.82	1729.13	1799.23	1785.63	2092.03	1666.57	1725.23
ENSCAFG00000001938	0.578496	0.0533729	0.284662	9875.79	8243.35	19570.1	20511.5	19466.9	34432.5	27018	17449.6	16858.8	28066.3	15355.5
ENSCAFG00000001941	0.253779	0.0250112	0.212951	1462.96	1411.13	1564.92	1782.99	1258.73	1725.35	2001.58	1715.54	1562.95	1778.38	1922.5
ENSCAFG00000001942	0.754943	0.213175	0.506713	3.21059	30.1954	25.5212	52.9116	12.9633	59.2772	67.8131	54.0056	15.7752	39.2553	18.6763
ENSCAFG00000001943	0.205633	0.0887778	0.346758	1413.73	1284.31	1245.9	1630.92	1112.25	1794.71	1496.26	1525.95	1391.85	1603.52	1447.42
ENSCAFG00000001944	0.237538	0.0571694	0.292042	12674.4	11096.8	8567.01	11716.6	10799	11376.2	11996.4	15135.4	13604.2	11738.5	13758.6
ENSCAFG00000001945	-0.024574	0.920346	0.967433	1322.76	1145.41	1183.26	1029.33	1217.25	1638.32	926.414	882.474	847.004	1862.84	800.748
ENSCAFG00000001946	-0.0277303	0.905978	0.960632	229.022	176.14	458.222	260.112	296.211	317.827	299.69	305.649	225.706	239.1	281.312
ENSCAFG00000001949	-0.722764	0.0142125	0.17391	68.4927	58.3778	45.2422	36.0155	66.1126	36.5753	25.1565	22.9811	32.7638	48.7717	32.6836
ENSCAFG00000001951	-0.432581	0.0447826	0.26539	264.339	185.199	350.337	183.634	223.616	123.599	195.783	204.532	196.583	168.917	179.76
ENSCAFG00000001952	0.0963769	0.521325	0.756939	3019.03	2223.39	3608.93	3053.31	2571.26	2948.73	3785.5	3118.54	2958.45	2488.55	3268.36
ENSCAFG00000001953	0.195443	0.565754	NA	23.5444	17.1107	17.4008	39.5725	33.7045	25.2243	29.5315	37.9188	35.1907	35.6866	21.0109
ENSCAFG00000001956	0.237953	0.06331	0.303561	916.09	836.413	693.713	1013.77	827.056	968.615	1148.45	1104.24	905.251	867.185	1079.73
ENSCAFG00000001957	0.980379	0.0714133	NA	20.3338	13.0847	9.28045	38.6833	10.3706	11.351	40.4691	79.2848	26.6964	29.7388	32.6836
ENSCAFG00000001959	-0.275355	0.0879247	0.344811	639.978	646.182	443.141	397.504	550.291	436.381	380.628	398.722	485.389	494.854	455.236
ENSCAFG00000001960	0.0769818	NA	NA	0	0	3.48017	58.2472	0.648163	0	0	3.44717	2.42695	0	73.5381
ENSCAFG00000001961	0.0687223	0.569684	0.790715	524.397	530.433	495.344	509.107	373.342	479.263	495.473	527.416	501.164	475.822	577.799
ENSCAFG00000001965	0.646217	0.00320592	0.0979887	49.2291	56.3648	56.8427	58.6919	53.1494	104.681	80.9382	91.9244	53.3928	109.439	75.8726
ENSCAFG00000001966	0.145383	0.677544	0.852926	332.832	515.335	457.062	683.849	520.475	548.63	801.726	704.371	313.076	777.968	186.763
ENSCAFG00000001967	0.669346	0.213195	NA	3.21059	14.0912	22.0411	24.0103	6.48163	23.9631	14.2189	37.9188	13.3482	23.7911	21.0109
ENSCAFG00000001968	-0.564762	0.620176	0.821879	811.21	52.3387	631.07	322.361	394.731	5.04487	322.659	320.586	317.93	826.74	1.16727
ENSCAFG00000001969	0.239404	0.101592	0.366648	1740.14	1876.14	2692.49	2499.74	1727.36	2497.21	2533.15	2800.25	2422.09	2186.4	2486.29
ENSCAFG00000001972	0.371213	0.0182063	0.189267	1242.5	1418.18	1475.59	1675.39	936.596	1724.08	1664.7	2069.45	1536.26	1589.24	1890.98
ENSCAFG00000001974	0.531296	0.0387357	0.247532	3361.49	1496.69	2392.04	4401.44	3187.67	3319.52	4010.82	6185.36	4544.46	3778.02	3903.35
ENSCAFG00000001976	-0.257097	0.0969444	0.36005	13000.8	13772.1	8792.06	9041.66	12904.9	8785.64	8724.92	8345.59	10664	10556.1	10671.2
ENSCAFG00000001977	-0.0214997	0.925844	0.969281	293.234	435.821	600.909	423.737	278.062	369.537	407.972	441.237	299.728	346.16	534.61
ENSCAFG00000001978	-0.177409	0.601698	0.811268	102.739	46.2997	40.602	88.0378	37.5935	40.359	55.7817	65.4961	57.0332	42.8239	73.5381
ENSCAFG00000001980	0.0747327	0.487675	0.737577	283.603	284.844	267.973	294.349	239.82	281.251	318.284	305.649	280.312	289.062	256.8
ENSCAFG00000001981	-0.364226	0.0206221	0.199309	27555.5	32303.1	22081.7	18595.5	27444.5	16638	18422.2	19122.6	21979.6	19484.9	23660.6
ENSCAFG00000001983	-0.262449	0.0368217	0.242875	900.037	873.654	860.761	678.069	1026.04	722.678	689.068	620.49	785.117	723.249	797.246
ENSCAFG00000001985	-0.36058	0.0679992	0.312475	161.6	133.866	160.088	128.944	155.559	114.771	113.751	71.2414	156.538	113.008	121.396
ENSCAFG00000001986	-1.90627	NA	NA	3.21059	2.01303	80.0439	8.44807	1.94449	5.04487	5.4688	9.19244	0	7.13732	3.50181
ENSCAFG00000001989	-0.40729	0.0739327	0.321618	600.381	526.407	319.015	289.013	591.773	296.386	300.784	361.952	406.514	415.154	323.334
ENSCAFG00000001990	0.125814	0.313398	0.602475	2648.74	2636.06	3640.26	3327.21	2468.21	3565.46	3218.93	2935.84	2973.01	3334.32	3246.18
ENSCAFG00000001995	-0.406935	0.060331	0.299118	915.019	678.391	435.021	484.652	866.594	419.985	445.16	538.907	582.467	581.692	490.254
ENSCAFG00000001996	-0.176498	0.210698	0.505319	3047.92	2636.06	2293.43	2041.32	2256.9	1715.26	2320.96	2209.63	2374.77	1936.59	2471.11
ENSCAFG00000001998	-0.127802	0.700426	0.865292	364.938	608.941	257.532	554.905	320.841	230.803	254.846	426.299	535.142	242.669	625.657
ENSCAFG00000001999	0.0959087	0.396838	0.67067	1526.1	1300.42	1573.04	1803.44	1231.51	1619.4	1629.7	1689.11	1581.16	1511.92	1506.95
ENSCAFG00000002000	-0.291216	0.0468883	0.270391	3114.28	2957.14	2281.83	1980.41	3052.2	1990.2	1923.92	2213.08	2351.71	2531.37	2113.93
ENSCAFG00000002001	0.268704	0.08049	0.333474	2401.52	1796.63	2635.65	2619.79	1660.59	2656.12	2973.93	2987.54	2292.25	2431.45	2724.41
ENSCAFG00000002002	-0.109061	0.558514	0.784604	185.144	216.401	342.216	244.549	267.043	195.489	259.221	205.681	218.425	226.015	290.65
ENSCAFG00000002007	0.00837799	0.976949	0.991709	1382.7	2761.88	1454.71	2142.7	767.425	1889.3	1397.82	2046.47	1272.93	2186.4	1477.77
ENSCAFG00000002008	0.584918	0.0493014	0.275935	400.254	602.902	846.841	1358.36	558.717	908.076	1413.14	1390.36	747.499	1202.64	1124.08
ENSCAFG00000002013	0.202023	0.456529	0.71501	1662.02	1830.85	4910.52	3188.03	2042.36	3214.84	3425.65	3351.79	2448.79	2757.39	3619.71
ENSCAFG00000002014	0.311963	0.210879	0.505319	93.1072	185.199	158.928	189.859	265.747	261.072	252.658	205.681	242.695	209.361	163.418
ENSCAFG00000002015	0.203791	0.00905359	0.14624	5375.61	4972.18	4965.04	5828.72	5533.37	6477.61	6622.71	6033.69	5505.53	6265.38	5974.09
ENSCAFG00000002017	0.310634	0.000940386	0.0615931	664.593	812.257	825.96	883.935	821.871	930.778	1072.98	1029.55	1018.1	973.055	950.159
ENSCAFG00000002018	0.0641346	0.715003	0.87185	687.067	602.902	458.222	578.026	447.233	486.83	588.443	658.409	661.343	417.533	665.344
ENSCAFG00000002019	-1.268	0.0116152	0.160678	278.252	720.664	2426.84	670.065	276.118	534.756	359.847	509.031	292.447	218.878	262.636
ENSCAFG00000002020	0.31054	0.32563	0.611838	88.8264	179.16	82.364	144.062	82.9649	117.293	202.345	207.979	84.9431	110.629	136.571
ENSCAFG00000002023	0.146989	0.551781	0.780431	116.652	89.5798	128.766	84.0361	81.6686	87.024	99.5321	132.141	149.257	126.093	67.7017
ENSCAFG00000002025	0.130078	0.560471	0.785369	2524.6	1511.78	1171.66	1941.72	1328.09	1927.14	2097.83	2408.42	1702.5	1304.94	1692.54
ENSCAFG00000002026	-0.10137	0.702844	0.866744	525.467	211.368	406.02	482.874	559.365	510.793	430.941	347.015	493.884	417.533	246.294
ENSCAFG00000002028	0.540941	0.00163721	0.0757304	1558.21	1027.65	1596.24	1585.12	1695.6	2690.18	2322.05	2517.58	1834.77	1960.38	1707.72
ENSCAFG00000002029	0.239953	0.497601	0.743825	55.6503	24.1563	92.8045	97.8198	51.8531	97.1137	76.5632	65.4961	67.9545	98.733	52.5272
ENSCAFG00000002030	0.500631	0.015312	0.177663	2270.96	1218.89	3012.67	2920.36	2138.94	3504.92	3298.78	3631.01	3145.32	2970.32	3081.6
ENSCAFG00000002031	-0.240773	0.151284	0.435519	256.848	470.042	295.814	282.788	344.175	274.945	282.19	281.518	298.514	255.754	281.312
ENSCAFG00000002034	-0.064452	0.44928	0.710611	1845.02	2282.77	2132.18	2093.79	2053.38	1925.88	2141.58	1845.38	1925.78	1899.72	2203.81
ENSCAFG00000002035	-0.142271	0.338794	0.623766	2267.75	2127.77	1376.99	1540.66	1800.6	1378.51	1748.92	1596.04	1766.82	1651.1	1764.91
ENSCAFG00000002036	-0.393189	0.381033	0.657936	43.8781	19.1238	125.286	82.2575	32.4082	45.4038	59.063	39.0679	33.9772	40.4448	58.3636
ENSCAFG00000002037	-0.182801	0.442183	0.704538	8358.25	3712.02	10742.1	10239.1	8571.96	7375.6	9071.64	6877.09	7595.13	5938.25	7147.2
ENSCAFG00000002038	-0.0417594	0.808832	0.917803	154.109	118.769	104.405	97.8198	140.003	114.771	140.001	120.651	115.28	109.439	114.393
ENSCAFG00000002039	-1.35297	0.0522099	NA	14.9828	30.1954	71.9235	6.66953	7.77796	7.5673	14.2189	4.59622	13.3482	16.6538	4.66908
ENSCAFG00000002040	0.218662	0.591715	0.805217	1063.78	3794.56	5484.74	2522.42	4291.49	2398.84	1757.67	5123.64	5728.81	6040.55	2907.67
ENSCAFG00000002042	-3.25204	0.000176149	0.0303454	40.6675	5.03257	487.223	44.9082	25.2784	8.82852	13.1251	27.5773	8.49431	11.8955	5.83636
ENSCAFG00000002046	0.0275142	0.871426	0.945402	1811.85	1753.35	2490.64	2783.42	1922.45	2524.96	2116.42	2735.9	1936.7	2084.1	1768.42
ENSCAFG00000002049	0.346593	0.114002	0.383358	1297.08	1644.64	1555.63	2134.25	1082.43	1566.43	1991.74	2581.93	2089.6	1277.58	2265.67
ENSCAFG00000002050	0.0639105	0.649626	0.837773	302.866	379.456	364.258	379.719	297.507	393.5	363.128	361.952	387.098	391.363	266.138
ENSCAFG00000002053	0.0239528	0.913042	0.963231	125.213	109.71	75.4036	125.832	83.6131	75.673	107.188	133.29	121.347	90.4061	107.389
ENSCAFG00000002054	-2.89351	NA	NA	0	99.6449	0	8.44807	2.59265	1.26122	0	1.14906	0	15.4642	0
ENSCAFG00000002055	0.0479079	0.940211	NA	5.35099	21.1368	6.96034	22.6764	5.18531	6.30609	9.84383	29.8754	6.06737	10.706	14.0073
ENSCAFG00000002057	-0.703738	0.0271518	0.218852	3432.13	6911.73	11679.4	5330.29	6275.52	5256.75	4376.13	2390.03	3531.21	6322.48	2899.5
ENSCAFG00000002058	0.0827887	0.584468	0.800002	574.696	525.4	916.444	678.958	734.369	763.036	818.132	700.924	685.612	678.046	712.035
ENSCAFG00000002066	0.301277	0.026626	0.217503	195.846	166.075	204.17	244.105	248.247	282.513	254.846	261.985	274.245	247.427	254.465
ENSCAFG00000002067	-1.46185	0.0294561	0.225006	118.792	318.059	37.1218	126.721	33.7045	10.0897	42.6566	21.832	35.1907	32.118	134.236
ENSCAFG00000002069	0.480098	0.0365191	0.242748	330659	177676	453319	414172	435533	585199	516992	499410	425375	608222	396668
ENSCAFG00000002070	0.0587222	0.568413	0.790353	566.135	537.479	431.541	528.671	470.567	524.666	560.005	561.888	541.209	506.75	473.912
ENSCAFG00000002071	1.46252	0.00158535	NA	4.28079	7.0456	5.80028	4.89099	9.72245	12.6122	18.5939	9.19244	18.2021	20.2224	26.8472
ENSCAFG00000002072	0.035757	0.892322	0.954557	142.336	139.905	251.732	156.067	162.689	87.024	230.783	220.619	173.527	157.021	177.425
ENSCAFG00000002073	-0.687565	0.0578496	0.293542	1353.8	1111.19	414.14	578.47	1055.21	256.027	415.629	532.013	747.499	472.253	938.486
ENSCAFG00000002075	-0.122	0.690431	0.859172	64.2119	36.2345	75.4036	62.2489	67.409	23.9631	71.0944	64.3471	53.3928	53.5299	70.0363
ENSCAFG00000002077	0.554703	0.535297	0.76679	254.707	50.3257	531.306	1471.74	661.126	2215.96	2002.67	291.86	309.436	234.342	180.927
ENSCAFG00000002078	0.500192	0.326335	0.612343	116.652	291.889	16.2408	152.51	214.542	220.713	171.72	203.383	243.908	385.415	120.229
ENSCAFG00000002079	-1.12252	0.15005	0.434138	177.653	2178.1	70.7634	333.032	210.005	180.354	282.19	207.979	180.807	535.299	249.796
ENSCAFG00000002080	0.650252	0.196137	0.490051	73.8437	16.1042	11.6006	54.6901	20.0931	99.6362	39.3753	56.3037	53.3928	36.8762	47.8581
ENSCAFG00000002081	0.271573	0.0642286	0.305758	581.118	518.355	523.185	630.048	400.565	720.155	716.412	691.731	550.917	546.005	618.654
ENSCAFG00000002083	0.0169867	0.952804	0.981915	87.7562	81.5277	131.086	117.828	42.1306	98.3749	105.001	106.862	89.797	68.9941	88.7126
ENSCAFG00000002084	-0.233549	0.512372	NA	32.1059	14.0912	16.2408	18.23	25.2784	11.351	18.5939	16.0868	21.8425	19.0329	21.0109
ENSCAFG00000002085	-0.170987	0.372079	0.651258	828.333	662.286	447.782	515.777	735.017	600.339	459.379	590.614	696.534	600.725	451.734
ENSCAFG00000002086	-0.0243237	0.930424	0.971728	41396.3	21348.2	59973.7	50865.8	31749	23826.9	45776	47712.2	45894.8	29270.2	49799.3
ENSCAFG00000002089	0.224957	0.150778	0.435024	768.402	698.521	504.624	676.735	526.309	755.469	808.288	895.114	660.129	594.777	737.715
ENSCAFG00000002090	-0.066929	0.561761	0.786181	450.553	680.404	553.347	566.021	531.494	566.287	542.505	520.522	493.884	542.437	521.77
ENSCAFG00000002091	-0.44347	0.0106751	0.155174	851.878	1098.11	1100.89	652.725	821.871	600.339	542.505	599.807	792.398	782.726	671.181
ENSCAFG00000002093	0.0896046	0.590746	0.804529	202.267	209.355	204.17	195.195	131.577	206.84	226.408	211.426	157.752	186.76	210.109
ENSCAFG00000002094	-0.0103381	0.914897	0.964456	1853.58	2244.53	1852.61	1978.63	2240.7	2075.96	1774.08	1947.65	2238.86	2136.44	1949.34
ENSCAFG00000002096	-0.320753	0.143548	0.427202	1213.6	2233.46	867.722	1252.54	1311.88	952.219	969.071	1010.02	1203.77	1169.33	1305.01
ENSCAFG00000002099	0.185618	0.310437	0.599246	2288.08	1519.84	2310.83	3071.98	2923.22	2749.45	3107.37	2884.13	3083.44	2224.47	2490.96
ENSCAFG00000002101	-0.0795683	0.578075	0.795737	1454.4	1363.83	930.365	1274.77	1329.38	1175.45	1121.1	1262.81	1231.68	980.192	1445.08
ENSCAFG00000002102	0.244039	0.159488	0.448211	1024.18	1106.16	808.559	1067.12	595.662	1228.43	976.727	1213.4	1014.46	954.022	1152.1
ENSCAFG00000002104	0.190998	0.441717	0.704326	597.171	478.094	979.087	769.219	392.787	892.942	784.226	723.905	468.401	798.191	736.548
ENSCAFG00000002105	-0.0235279	0.884185	0.950864	3967.22	2955.13	4731.87	3858.1	4080.19	4373.9	3533.94	3668.93	4556.59	2764.52	4232.52
ENSCAFG00000002106	0.060485	0.627896	0.826117	944.985	1032.68	721.555	952.853	1029.93	895.464	843.289	942.225	1067.86	1015.88	1099.57
ENSCAFG00000002111	0.0432531	0.637484	0.83123	1357.01	1229.96	1270.26	1217.41	1016.32	1286.44	1285.17	1244.43	1279	1137.21	1291
ENSCAFG00000002112	0.0894246	0.633371	0.829072	336.042	528.42	665.872	617.154	502.975	498.181	651.881	606.701	496.311	474.632	657.174
ENSCAFG00000002116	0.175581	0.0893679	0.347723	220.461	214.388	245.932	263.669	238.524	278.729	266.877	268.879	277.885	248.617	269.64
ENSCAFG00000002117	0.283157	0.0228328	0.206942	377.78	430.788	400.219	431.741	294.266	495.658	457.191	510.18	447.772	440.135	472.745
ENSCAFG00000002120	-0.406921	0.429466	0.694307	25.6848	187.212	143.847	106.268	21.3894	49.1875	57.9692	93.0735	63.1006	85.6479	88.7126
ENSCAFG00000002122	-0.28196	0.00360183	0.099917	1650.25	1457.43	1318.98	1210.74	1315.12	1102.3	1145.17	1104.24	1203.77	1194.31	1104.24
ENSCAFG00000002123	0.101865	0.54435	0.773834	2603.79	1743.28	1289.98	1994.19	1707.26	1904.44	2160.17	2222.27	1943.98	2050.79	1745.07
ENSCAFG00000002126	-0.560009	0.229403	0.522418	759.841	313.026	83.524	245.439	268.34	114.771	201.252	191.892	288.807	158.211	403.876
ENSCAFG00000002128	0.214673	0.0918279	0.35241	2190.7	2617.94	3221.48	3114.67	2249.77	2966.38	3154.4	3285.15	3170.81	2770.47	3305.71
ENSCAFG00000002129	-2.22747	0.0605743	0.299118	8.56158	255.655	0	37.3494	0.648163	1.26122	5.4688	19.5339	15.7752	16.6538	18.6763
ENSCAFG00000002131	0.00202673	0.984334	0.995004	819.772	979.338	937.325	1068.01	998.171	950.958	973.446	1107.69	834.87	967.107	944.322
ENSCAFG00000002138	0.526725	0.350234	0.634479	140.196	26.1694	62.643	432.63	116.021	262.333	182.658	322.884	214.785	283.114	82.8762
ENSCAFG00000002139	-0.10464	0.491917	0.739944	8953.28	7217.71	5547.39	7253.78	6671.54	5374.05	6550.53	6839.18	7337.87	5602.8	8075.18
ENSCAFG00000002140	0.323331	0.0826983	0.33694	524.397	568.681	428.061	721.198	487.419	568.809	643.131	882.474	813.027	516.266	680.519
ENSCAFG00000002142	1.26938	0.185582	0.477342	6807.53	366.371	205.33	16829.9	1680.04	16751.5	18560	16320	14985.2	4521.49	3753.94
ENSCAFG00000002143	0.792417	0.10653	0.373078	194.776	55.3583	59.1629	420.625	321.489	267.378	530.473	489.497	415.008	209.361	278.978
ENSCAFG00000002147	-0.562285	0.0561531	0.290358	315.708	769.983	467.503	395.725	603.44	387.194	282.19	265.432	381.031	555.522	203.105
ENSCAFG00000002154	-0.107123	0.260028	0.554267	19170.5	17590.8	23436.6	17867.7	19024.2	17325.3	18762.3	17192.2	17384.2	17586.4	19911.3
ENSCAFG00000002156	1.27366	0.00291026	NA	13.9126	10.0651	5.80028	18.6747	21.3894	46.665	40.4691	26.4283	46.112	33.3075	15.1745
ENSCAFG00000002160	0.274291	0.0547407	0.287732	1706.97	1706.04	1136.85	2025.31	1742.26	1819.94	2039.86	2146.43	2021.65	2185.21	1867.63
ENSCAFG00000002161	0.157637	0.476363	0.728989	1266.04	1284.31	512.745	1015.1	996.875	1019.06	1051.1	1460.45	1154.01	1013.5	1096.07
ENSCAFG00000002162	0.0255791	0.867364	0.944081	4167.35	6195.1	7151.74	5128.42	5171.05	6383.02	4987.54	5206.37	5339.28	6715.03	5339.1
ENSCAFG00000002163	0.589858	0.241016	0.534533	908.598	222.44	194.889	1951.06	1891.99	1793.45	1785.02	1550.08	1310.55	1364.42	1537.3
ENSCAFG00000002166	-0.115654	0.320355	0.608445	3708.24	3148.38	3730.74	3019.07	3911.67	3779.87	3018.78	2900.22	3202.36	3612.68	2886.66
ENSCAFG00000002169	-0.0212266	0.921055	0.967643	1819.34	767.97	1452.39	1137.82	1582.81	1471.84	1553.14	1331.75	1155.23	1442.93	1037.7
ENSCAFG00000002174	-0.136857	0.435278	0.698863	415.237	456.957	263.333	357.487	327.322	303.953	301.878	426.299	330.065	347.35	276.643
ENSCAFG00000002175	0.361985	0.0174632	0.185527	1325.98	1091.06	1112.49	1402.38	827.704	1372.2	1622.05	1745.41	1361.52	1308.51	1473.1
ENSCAFG00000002179	-0.125653	0.412324	0.682056	3184.91	2363.3	1646.12	2197.39	2168.75	2028.04	2072.67	2091.28	2334.72	2157.85	2029.88
ENSCAFG00000002180	1.04875	0.0650091	0.307327	47.0887	14.0912	8.12039	44.0189	50.5567	66.8445	77.6569	47.1113	36.4042	158.211	23.3454
ENSCAFG00000002182	-0.637693	0.0200978	0.197394	130.564	103.671	121.806	108.046	222.32	97.1137	121.407	70.0924	93.4374	57.0986	91.0471
ENSCAFG00000002188	-0.0786997	0.413124	0.682186	1230.73	1113.2	1001.13	998.206	1239.94	1072.03	1029.23	987.038	991.408	1133.64	1129.92
ENSCAFG00000002189	-0.172857	0.494907	0.74169	546.871	512.316	285.374	417.068	271.58	292.602	308.44	410.213	430.783	239.1	482.083
ENSCAFG00000002191	0.922288	0.175178	0.465115	35.3165	11.0717	1.16006	50.6884	36.2971	35.3141	51.4067	126.396	44.8985	21.412	29.1818
ENSCAFG00000002193	0.341569	0.178695	0.468924	125.213	249.616	213.45	263.669	116.021	319.088	251.565	228.662	225.706	256.944	191.432
ENSCAFG00000002194	-0.579994	0.0917181	0.352358	1614.93	1678.87	431.541	803.011	1629.48	509.532	692.35	768.718	924.667	773.21	1274.66
ENSCAFG00000002195	-0.00599919	0.971404	0.989842	166.951	144.938	156.608	136.503	161.393	196.75	138.907	113.756	177.167	141.557	147.076
ENSCAFG00000002196	-0.956938	0.0395162	0.250014	4167.35	3526.83	602.069	1192.07	3752.87	599.078	907.82	1185.82	1980.39	1234.76	2277.35
ENSCAFG00000002199	-0.155456	0.103078	0.368205	949.266	823.329	740.116	818.129	900.947	720.155	735.006	734.246	723.23	794.622	853.275
ENSCAFG00000002202	-0.305858	0.686524	NA	31.0357	12.0782	2.32011	23.121	29.8155	13.8734	26.2502	16.0868	24.2695	15.4642	0
ENSCAFG00000002203	0.0358911	0.772783	0.899462	2313.77	1637.6	2369.99	1896.81	1967.18	2192	2230.18	2175.16	2145.42	2079.34	1703.05
ENSCAFG00000002206	0.139162	0.412348	0.682056	217.25	212.375	183.289	192.527	245.006	262.333	223.127	225.215	172.313	304.526	201.938
ENSCAFG00000002208	-0.0253197	0.817988	0.922595	2364.07	2901.78	3528.89	2589.11	3058.03	2910.89	2742.05	2731.3	2792.2	3002.43	2845.81
ENSCAFG00000002209	0.340293	0.0241492	0.211619	323.2	346.241	242.452	404.618	341.582	368.275	391.566	482.603	470.828	435.377	379.363
ENSCAFG00000002210	0.0564189	0.835585	0.93022	68.4927	83.5407	59.1629	55.1348	49.2604	79.4567	42.6566	83.881	78.8758	66.615	40.8545
ENSCAFG00000002212	-0.613143	0.00561572	0.117766	1140.83	1102.13	557.987	822.575	1164.1	426.291	697.819	554.994	714.736	757.746	604.646
ENSCAFG00000002214	0.0344608	0.82114	0.924087	3036.15	2074.43	3717.98	2914.14	2757.93	3042.06	2751.9	3473.59	2913.55	2488.55	3149.3
ENSCAFG00000002215	-0.206882	0.164243	0.452778	400.254	531.44	382.818	360.155	456.955	360.708	331.409	326.332	452.625	409.207	335.007
ENSCAFG00000002216	0.100511	0.679746	0.853436	394.903	465.01	853.801	374.828	560.661	580.16	578.599	596.36	350.694	662.582	636.163
ENSCAFG00000002217	-0.226373	0.365664	0.645515	1466.17	1731.2	625.27	1073.79	1082.43	756.73	825.788	1149.06	1100.62	961.16	1338.86
ENSCAFG00000002220	0.108555	0.358835	0.640334	1864.29	1308.47	1256.34	1450.4	1674.21	1605.53	1526.89	1666.13	1639.4	1733.18	1603.83
ENSCAFG00000002222	0.14332	0.492894	0.740805	9069.93	3834.82	8126.19	7592.59	9970.05	9141.3	7772.25	8075.56	9519.7	8580.25	8062.34
ENSCAFG00000002223	0.540904	0.24538	0.53877	25.6848	31.2019	16.2408	30.2352	60.9273	55.4936	80.9382	50.5584	47.3255	42.8239	11.6727
ENSCAFG00000002224	0.0274128	0.831052	0.928284	764.121	569.687	767.957	768.774	731.128	827.359	741.569	708.967	696.534	838.636	594.141
ENSCAFG00000002225	-0.195211	0.145551	0.42977	480.519	486.146	390.939	369.047	537.975	380.888	370.784	402.169	459.906	399.69	359.519
ENSCAFG00000002226	0.0376755	0.770727	0.898649	2285.94	1571.17	1524.31	1599.8	1576.33	1650.93	1757.67	1678.77	1850.55	1621.36	1977.36
ENSCAFG00000002227	0.0660921	0.698266	0.864511	530.818	545.531	546.386	664.73	427.14	611.69	748.131	556.143	498.737	418.723	577.799
ENSCAFG00000002229	-0.595509	0.0798826	0.33242	140.196	99.6449	66.1232	85.37	68.0571	36.5753	51.4067	110.309	69.168	38.0657	58.3636
ENSCAFG00000002230	-0.333056	0.36366	0.644218	64.2119	78.5081	201.85	74.2541	62.2237	84.5016	56.8755	55.1546	72.8084	67.8046	119.062
ENSCAFG00000002233	-0.0546548	0.774624	0.900396	637.838	533.453	1046.37	717.197	624.829	514.577	673.756	676.793	698.961	701.837	843.937
ENSCAFG00000002235	0.010668	0.953013	0.981915	3548.78	1739.26	3081.11	2964.38	3529.25	3536.45	2749.71	2642.83	3206	2965.56	2869.15
ENSCAFG00000002236	-0.160769	0.26223	0.555582	3211.66	3521.79	2170.46	2648.69	3259.61	2367.3	2452.21	2685.34	2790.99	2468.32	3136.46
ENSCAFG00000002237	-0.222384	0.32592	0.612037	1677	1248.08	1283.02	989.758	2306.81	1763.18	1168.14	1247.87	1146.73	1367.99	1026.03
ENSCAFG00000002238	0.020439	0.853688	0.938231	892.545	729.723	712.274	718.975	593.069	725.2	730.631	767.569	770.555	733.955	703.864
ENSCAFG00000002239	-0.383662	0.545388	NA	17.1232	7.0456	39.4419	24.4549	10.3706	7.5673	19.6877	3.44717	25.4829	7.13732	26.8472
ENSCAFG00000002240	-0.355808	0.0539639	0.285499	215.11	230.492	208.81	162.737	300.748	174.048	154.22	159.719	213.571	190.329	156.414
ENSCAFG00000002241	1.33145	0.0292382	NA	11.7722	8.05211	5.80028	11.1159	10.3706	12.6122	9.84383	37.9188	61.8871	9.51643	11.6727
ENSCAFG00000002244	0.0847019	0.204936	0.499265	6252.1	5955.54	5862.92	6672.64	6226.9	6881.2	6503.49	6283.03	6884.03	6861.35	6011.45
ENSCAFG00000002246	0.683705	0.0190997	0.192628	245.075	128.834	296.974	432.185	237.228	373.32	497.661	542.354	529.074	268.839	377.029
ENSCAFG00000002248	-0.0748813	0.854348	0.938649	142.336	81.5277	325.976	144.062	93.3355	119.816	178.283	173.507	104.359	70.1837	248.629
ENSCAFG00000002250	0.0998593	0.6383	0.831619	73.8437	50.3257	107.885	74.6987	71.9461	92.0689	79.8444	88.4772	72.8084	78.5106	73.5381
ENSCAFG00000002253	0.0178772	0.847446	0.936108	1160.09	1422.2	1597.4	1458.85	1455.77	1425.18	1487.51	1406.44	1349.38	1446.5	1505.78
ENSCAFG00000002254	0.309331	0.0537895	0.285229	362.797	426.762	374.698	536.23	415.473	427.553	588.443	666.452	508.445	444.893	517.101
ENSCAFG00000002255	0.2347	0.287732	0.579058	690.278	732.742	1663.52	1273.44	1027.34	1425.18	1203.14	1209.96	1157.65	1337.06	1274.66
ENSCAFG00000002256	-0.435604	0.0134263	0.171718	489.081	554.589	363.097	357.042	565.198	277.468	327.034	324.034	423.502	340.212	373.527
ENSCAFG00000002257	-0.75182	0.213983	0.507542	20.3338	155.003	40.602	26.2335	12.9633	17.657	31.719	35.6207	18.2021	39.2553	38.5199
ENSCAFG00000002260	0.15033	0.180663	0.471011	1347.38	1340.68	1266.78	1539.33	1167.34	1301.58	1418.61	1624.76	1495	1321.59	1713.55
ENSCAFG00000002261	0.12826	0.235158	0.528714	4243.34	6069.28	6152.94	5899.87	6070.05	5931.5	6167.71	6511.7	6187.5	6119.07	6381.47
ENSCAFG00000002264	0.13238	0.353118	0.63667	1332.4	1278.27	2042.86	1595.35	1260.68	1808.59	1660.33	1681.07	1490.15	1592.81	1641.18
ENSCAFG00000002270	-0.810536	0.000359956	0.0417205	604.662	729.723	1074.21	404.173	649.46	457.822	401.41	348.164	361.615	337.833	458.738
ENSCAFG00000002271	0.105367	0.370846	0.649981	862.58	781.055	894.403	961.301	726.591	799.612	1007.35	1058.28	825.162	862.427	902.301
ENSCAFG00000002273	1.69482	0.0109558	NA	1.0702	4.02606	2.32011	19.564	3.88898	22.7019	25.1565	29.8754	12.1347	19.0329	18.6763
ENSCAFG00000002275	-0.114167	0.658655	0.843064	370.289	287.863	670.512	470.424	678.627	488.091	634.38	506.733	350.694	344.971	422.552
ENSCAFG00000002276	0.0123701	0.930176	0.971552	1928.5	2394.5	2118.26	1910.15	1822.63	2461.9	1914.08	1874.11	1610.28	2498.06	1952.84
ENSCAFG00000002278	0.24645	0.0549516	0.288093	2680.85	2325.05	2119.42	2902.13	2062.46	2518.65	2821.9	3224.25	2743.66	2596.8	3309.21
ENSCAFG00000002281	0.285005	0.318724	0.607073	184.074	285.85	575.388	473.092	321.489	645.743	486.723	407.915	330.065	443.704	377.029
ENSCAFG00000002287	0.0235281	0.844703	0.934802	1312.06	988.397	853.801	984.422	908.725	998.884	1090.48	974.399	1009.61	1044.43	1035.37
ENSCAFG00000002288	0.303707	0.0487422	0.274088	888.264	918.948	778.397	1207.18	1209.47	1179.24	1099.23	1490.32	1351.81	1071.79	1227.97
ENSCAFG00000002289	0.0996239	0.293734	0.585014	1233.94	1427.24	1394.39	1366.81	1398.09	1268.78	1602.36	1566.16	1486.5	1285.91	1559.47
ENSCAFG00000002290	-0.0759142	0.869933	NA	4.28079	12.0782	10.4405	13.7837	18.7967	6.30609	13.1251	13.7887	13.3482	10.706	11.6727
ENSCAFG00000002292	-0.147105	0.0621953	0.301628	4857.63	4285.74	4350.21	3956.81	4810.02	4051.03	3992.22	3735.58	4296.91	4149.16	3894.02
ENSCAFG00000002293	0.0927803	0.588368	0.803089	570.416	571.7	370.058	641.609	657.886	510.793	533.755	695.178	720.803	562.659	581.301
ENSCAFG00000002294	0.0608702	0.778009	0.902402	94.1774	53.3453	74.2436	70.2524	58.3347	63.0609	83.1257	78.1357	83.7296	55.909	72.3708
ENSCAFG00000002296	-0.140303	0.389134	0.665126	3167.79	4582.66	5440.66	4049.74	2895.99	3532.67	3759.25	3820.61	3347.97	3662.64	3797.13
ENSCAFG00000002297	-0.214017	0.390105	0.665944	344.604	299.941	203.01	156.956	146.485	218.191	229.689	164.315	175.954	204.603	193.767
ENSCAFG00000002300	0.274191	0.453245	0.712711	64.2119	32.2085	61.483	98.709	58.3347	83.2403	102.813	52.8565	63.1006	120.145	37.3527
ENSCAFG00000002301	0.414006	0.331117	0.616107	302.866	119.775	877.002	566.91	208.709	670.968	649.693	717.01	412.581	352.108	514.767
ENSCAFG00000002304	0.240577	0.0682099	0.312475	1374.13	1201.78	1212.26	1433.5	1685.87	1397.43	1748.92	1744.27	1893.02	1633.26	1383.22
ENSCAFG00000002305	0.078655	0.830968	0.928284	218.32	145.945	83.524	282.343	415.473	248.46	320.472	241.302	209.931	300.957	134.236
ENSCAFG00000002306	-0.0373361	0.770558	0.898649	546.871	444.879	549.866	525.559	388.898	512.054	518.442	467.665	506.018	415.154	449.399
ENSCAFG00000002307	0.587235	0.199814	0.494272	2706.53	761.931	4100.8	6705.1	3054.79	4872.08	6442.24	7719.35	4236.23	1546.42	6428.16
ENSCAFG00000002308	-0.263645	0.738462	0.882626	84.5457	51.3322	168.208	57.8026	5.83347	17.657	42.6566	47.1113	27.9099	10.706	220.614
ENSCAFG00000002309	0.031069	0.968562	NA	4.28079	5.03257	42.9221	14.673	3.88898	10.0897	3.28128	29.8754	18.2021	4.75822	19.8436
ENSCAFG00000002310	0.17114	0.649757	NA	41.7377	20.1303	16.2408	28.012	38.2416	34.0529	54.688	36.7698	24.2695	20.2224	25.68
ENSCAFG00000002313	0.293801	0.666406	0.846527	4557.97	222.44	5337.42	5677.1	1432.44	4020.76	4265.66	6571.45	4650.03	1196.69	4637.57
ENSCAFG00000002315	0.228943	0.318342	0.606991	244.005	578.746	503.464	554.905	322.785	514.577	503.129	572.229	463.547	437.756	609.315
ENSCAFG00000002318	0.235371	0.209539	0.503838	546.871	370.397	286.534	554.46	350.656	558.719	464.848	526.267	486.603	485.338	462.239
ENSCAFG00000002323	1.26615	0.0248655	NA	13.9126	16.1042	5.80028	8.00343	5.18531	5.04487	38.2816	35.6207	12.1347	23.7911	24.5127
ENSCAFG00000002324	0.0637565	0.535856	0.767276	1584.96	1553.05	1251.7	1641.15	1501.79	1439.05	1369.39	1653.49	1655.18	1623.74	1713.55
ENSCAFG00000002329	0.00342277	0.96533	0.98716	604.662	544.524	620.63	610.929	537.975	606.646	574.224	589.465	580.04	556.711	602.312
ENSCAFG00000002330	-0.847288	0.0320963	0.233346	3995.05	14280.4	33306.4	12401.8	8132.5	8455.2	8137.57	7862.98	6612.22	7357.39	9674.34
ENSCAFG00000002332	-0.698888	0.182228	0.472886	311.428	233.511	31.3215	122.275	285.192	45.4038	84.2195	98.8187	141.976	104.681	252.131
ENSCAFG00000002334	-0.83062	0.0872958	0.343865	1083.04	957.195	118.326	374.383	845.853	181.615	258.127	304.5	498.737	317.611	719.039
ENSCAFG00000002336	0.221762	0.770857	0.898649	1673.79	4041.15	3630.97	2506.41	33.0563	1938.49	2422.68	3093.26	4233.81	1614.22	3329.06
ENSCAFG00000002340	-0.0056956	0.96877	0.988685	7574.86	6508.12	11731.6	7684.63	8350.29	8900.41	8576.17	8517.95	7968.88	7867.71	8186.07
ENSCAFG00000002341	-1.52649	0.180502	NA	9.63178	81.5277	0	13.3391	1.29633	0	8.75008	10.3415	4.85389	5.94777	14.0073
ENSCAFG00000002342	-0.149361	0.375379	0.653762	549.012	549.557	881.642	573.579	512.697	529.711	560.005	486.05	515.726	535.299	686.355
ENSCAFG00000002344	0.159938	0.0603922	0.299118	1332.4	1209.83	1530.11	1409.49	1343.64	1645.89	1559.7	1589.14	1482.86	1384.64	1488.27
ENSCAFG00000002346	0.310212	0.00350015	0.099917	1032.74	1128.3	984.887	1391.26	1099.28	1411.3	1395.64	1421.38	1306.91	1517.87	1348.2
ENSCAFG00000002349	-0.231331	0.123968	0.397701	2499.98	2755.84	1835.21	2019.98	3091.09	2190.73	1984.08	1817.81	2367.49	2132.87	1982.03
ENSCAFG00000002350	-0.177561	0.231294	0.524627	1340.96	999.469	892.083	1005.32	1347.53	1073.3	983.29	776.761	1081.2	1000.41	1013.19
ENSCAFG00000002351	-0.2565	0.358044	0.640212	82.4053	93.6058	46.4022	49.3545	83.6131	61.7996	40.4691	47.1113	74.0219	73.7523	59.5308
ENSCAFG00000002352	-0.0874654	0.414819	0.683201	2061.2	1572.18	2338.67	1844.79	2009.31	1934.71	1891.11	1849.98	1862.68	1845	1710.05
ENSCAFG00000002354	-0.53117	0.00861207	0.144637	8908.33	8330.92	5003.32	5286.27	9767.17	4111.57	4635.35	4866.25	6219.05	5532.62	5605.24
ENSCAFG00000002356	-0.605357	0.0188216	0.192066	179.793	146.951	100.925	114.271	193.153	78.1955	70.0006	82.732	111.64	93.9748	143.574
ENSCAFG00000002360	-0.238904	0.0760643	0.325523	227.952	247.603	316.695	234.323	224.264	214.407	214.377	179.253	222.066	227.205	210.109
ENSCAFG00000002361	-0.334262	0.0376499	0.245673	98.4582	118.769	88.1642	112.937	97.8726	73.1506	77.6569	83.881	95.8644	85.6479	77.0399
ENSCAFG00000002364	-0.237557	0.457309	0.71577	481.589	571.7	1424.55	990.647	850.39	847.538	797.351	713.563	776.623	949.264	311.661
ENSCAFG00000002365	0.684899	0.000123472	0.0248732	1057.36	1589.29	1805.05	2329	1667.72	2967.64	2746.43	2710.62	2304.39	2906.08	2673.05
ENSCAFG00000002366	-0.221305	0.0689751	0.313741	18970.3	16556.2	17232.6	15006.4	20889.7	17095.8	15150.8	14911.3	16341.8	15724.7	12032.2
ENSCAFG00000002370	-0.16905	0.217665	0.510698	736.296	576.733	624.11	555.349	751.869	670.968	616.88	533.162	542.422	629.274	469.243
ENSCAFG00000002372	0.0529988	0.60073	0.810759	644.259	691.475	829.44	757.658	648.811	784.477	645.318	757.227	743.859	747.04	768.064
ENSCAFG00000002377	-0.275763	0.156097	0.44329	1469.38	1486.62	1191.38	1060.9	1667.08	1072.03	986.571	890.518	1129.74	1727.23	1008.52
ENSCAFG00000002380	0.0189997	0.894376	0.955443	2860.64	1734.22	3129.83	2448.61	2492.19	2750.71	2570.33	2517.58	2480.34	2647.95	2430.26
ENSCAFG00000002382	0.000240976	0.999046	0.999727	205.478	173.12	174.008	133.391	201.579	157.652	119.22	213.724	183.234	226.015	163.418
ENSCAFG00000002387	-0.220724	0.0733468	0.3216	3548.78	2979.28	2595.05	2651.36	3557.77	2667.47	2597.68	2452.08	2833.46	2956.04	2282.01
ENSCAFG00000002391	-0.13054	0.536167	0.767323	244.005	236.531	179.809	240.548	330.563	267.378	223.127	136.738	239.054	262.891	224.116
ENSCAFG00000002392	0.285119	0.21899	0.51085	658.172	336.176	716.915	920.84	637.793	892.942	814.851	862.94	573.973	725.628	915.141
ENSCAFG00000002393	0.0388838	0.853672	0.938231	210.829	387.508	468.663	289.902	318.896	397.283	409.066	289.562	277.885	339.023	350.181
ENSCAFG00000002394	-0.124863	0.344894	0.629117	351.025	346.241	464.022	472.203	389.546	427.553	355.472	319.437	385.884	373.52	368.858
ENSCAFG00000002395	0.0890553	0.495861	0.742361	708.471	760.925	792.318	678.069	525.012	833.665	791.882	669.899	650.422	756.556	713.203
ENSCAFG00000002396	-0.310085	0.0146895	0.176249	721.314	714.625	713.434	607.372	924.929	527.189	603.755	681.39	588.534	584.071	577.799
ENSCAFG00000002397	-0.30165	0.316757	0.605297	293.234	363.352	133.406	260.112	185.375	116.032	196.877	226.364	205.077	153.452	304.658
ENSCAFG00000002404	0.102111	0.755803	0.890433	184.074	359.326	296.974	621.155	254.728	306.476	614.693	374.592	247.549	271.218	399.207
ENSCAFG00000002406	0.150013	0.413163	0.682186	536.169	676.378	644.991	878.599	574.921	739.073	1020.48	754.929	567.905	648.307	681.686
ENSCAFG00000002411	0.291938	0.469863	NA	17.1232	26.1694	31.3215	37.3494	15.5559	21.4407	54.688	36.7698	24.2695	16.6538	33.8509
ENSCAFG00000002412	0.151518	0.443717	0.705942	355.306	183.186	314.375	387.722	332.508	438.904	325.94	301.052	332.492	377.089	325.669
ENSCAFG00000002413	0.977847	0.00129056	0.0694118	5337.08	4279.7	8716.66	13714.8	5988.38	17730.2	15492	19693.7	10779.3	9348.7	16860.1
ENSCAFG00000002416	-0.135531	0.729896	0.878576	119.862	238.544	402.539	159.179	105.651	268.639	202.345	108.011	104.359	166.538	268.472
ENSCAFG00000002420	-0.527936	0.457594	NA	11.7722	73.4755	9.28045	19.1193	13.6114	15.1346	36.0941	8.04339	18.2021	2.37911	25.68
ENSCAFG00000002421	0.392448	0.136878	0.417099	26.755	33.215	35.9617	43.1296	38.2416	49.1875	40.4691	71.2414	40.0446	36.8762	44.3563
ENSCAFG00000002424	-0.0940336	0.387662	0.663822	4706.73	4842.34	3506.85	4392.55	4065.93	3562.94	4330.19	3925.17	4459.51	4120.61	3790.13
ENSCAFG00000002425	-0.0442938	0.606671	0.813873	3000.84	2523.33	2830.54	3228.05	2885.62	2857.92	3075.65	2893.32	2561.64	2718.13	2737.25
ENSCAFG00000002427	-0.969293	0.199135	0.493598	9.63178	300.948	83.524	72.4755	18.1486	29.008	48.1254	32.1735	14.5617	132.04	40.8545
ENSCAFG00000002428	0.0961546	0.389107	0.665126	1689.84	1452.4	1721.52	1678.94	1313.18	1756.88	1984.08	1587.99	1522.91	1584.49	1636.51
ENSCAFG00000002432	-1.52144	0.206884	NA	9.63178	151.984	1.16006	33.3476	2.59265	2.52243	1.09376	8.04339	2.42695	66.615	2.33454
ENSCAFG00000002439	-0.0193009	0.899144	0.957178	944.985	896.804	561.467	684.294	835.482	679.796	718.6	733.097	871.274	833.877	807.752
ENSCAFG00000002440	-0.129531	0.599713	0.810249	1602.09	1642.63	1865.37	1747.42	3033.4	2200.82	1406.57	1827	2676.92	1145.54	1595.66
ENSCAFG00000002445	-0.0165277	0.879917	0.949302	2451.82	2750.8	1882.77	2216.95	2390.43	2145.33	2109.86	2352.12	2430.59	2329.15	2504.96
ENSCAFG00000002447	-0.0333076	0.864378	0.942475	344.604	383.482	344.537	395.725	292.322	490.614	282.19	235.556	371.323	383.036	303.49
ENSCAFG00000002448	-0.187945	0.624157	0.824409	279.322	789.107	1158.9	714.084	495.197	1008.97	724.069	321.735	393.165	798.191	373.527
ENSCAFG00000002451	0.185799	0.134318	0.412449	841.176	725.697	700.674	910.168	703.257	824.836	797.351	1065.17	906.464	777.968	930.315
ENSCAFG00000002454	0.0232133	0.871478	0.945402	223.671	222.44	236.651	225.875	154.263	219.452	217.658	236.705	192.942	215.309	210.109
ENSCAFG00000002455	-0.305308	0.0224738	0.205217	1100.16	1375.9	946.606	992.426	1188.08	877.807	881.57	730.799	978.059	932.61	1040.04
ENSCAFG00000002456	0.407154	0.130298	0.406052	117.722	83.5407	135.727	150.731	73.8906	158.913	161.876	204.532	98.2913	104.681	165.752
ENSCAFG00000002459	0.297986	0.0624496	0.301658	778.034	462.997	677.473	813.683	583.995	894.203	730.631	751.482	847.004	752.988	919.81
ENSCAFG00000002460	-0.094805	0.559319	0.78466	218.32	190.231	313.215	273.895	246.95	243.415	284.377	232.109	220.852	208.172	207.774
ENSCAFG00000002463	-0.0531952	0.708499	0.869033	507.274	644.169	386.299	510.441	572.328	447.732	491.098	505.584	589.748	498.423	500.759
ENSCAFG00000002464	-0.0980068	0.475584	0.728252	3499.55	3079.93	2548.64	2424.15	3756.75	2658.65	2642.52	2676.15	3179.3	2878.72	3128.29
ENSCAFG00000002465	-0.375169	0.392424	NA	25.6848	32.2085	19.721	12.0052	19.4449	17.657	8.75008	8.04339	23.056	26.1702	16.3418
ENSCAFG00000002467	0.3811	0.0252445	0.213044	837.965	624.039	692.553	987.09	555.476	1036.72	1062.04	1091.6	935.588	785.106	870.784
ENSCAFG00000002469	-0.339229	0.0215381	0.201979	2199.26	1972.77	1651.92	1470.85	2256.26	1731.65	1419.7	1290.39	1606.64	1685.6	1324.85
ENSCAFG00000002471	-0.728852	0.0134611	0.171726	114.511	261.694	204.17	122.275	169.171	95.8525	118.126	65.4961	81.3027	162.969	106.222
ENSCAFG00000002477	-1.38711	0.000657724	0.0544211	130.564	160.036	193.729	74.6987	88.7984	41.6202	56.8755	37.9188	40.0446	101.112	18.6763
ENSCAFG00000002479	0.154442	0.549422	0.778406	138.056	63.4104	87.0042	121.83	82.9649	147.562	94.0633	121.8	109.213	114.197	73.5381
ENSCAFG00000002481	-0.307083	0.0728345	0.321311	803.719	870.635	791.158	548.68	1101.88	664.662	656.256	548.099	722.017	707.785	692.192
ENSCAFG00000002483	0.126876	0.642858	0.834302	682.786	544.524	267.973	577.137	992.338	694.931	727.35	579.124	759.634	752.988	505.428
ENSCAFG00000002489	0.271533	0.369267	0.648952	192.636	89.5798	274.933	375.272	186.671	331.7	294.221	267.73	266.964	223.636	240.458
ENSCAFG00000002490	0.251969	0.0328204	0.235377	826.193	1203.79	837.56	1043.56	930.114	1112.39	1235.95	1152.5	1063	1206.21	1152.1
ENSCAFG00000002492	0.106367	0.550639	0.77946	505.134	324.098	590.468	513.998	608.625	551.152	540.317	590.614	467.187	666.15	470.41
ENSCAFG00000002493	0.133502	0.3575	0.640212	2101.87	1859.03	1958.17	2127.58	1402.63	2256.32	2419.4	2245.25	1808.07	1683.22	2024.05
ENSCAFG00000002494	-0.296189	0.400321	0.673086	211.899	121.788	424.58	214.314	375.935	315.304	194.689	163.166	150.471	339.023	155.247
ENSCAFG00000002498	0.457246	0.0839769	0.338915	409.886	262.7	641.511	574.469	488.067	732.767	610.318	827.32	600.669	354.487	791.41
ENSCAFG00000002499	0.160545	0.321532	0.608684	480.519	276.791	424.58	410.398	313.063	374.582	474.692	464.218	400.446	411.586	427.221
ENSCAFG00000002500	0.585695	0.098472	0.363133	1892.11	2293.85	1974.42	6788.25	3828.7	6210.23	8070.85	4177.96	3981.41	4584.54	3197.16
ENSCAFG00000002505	-0.248387	0.158486	0.446763	242.935	205.329	235.491	162.737	263.802	205.578	217.658	174.656	206.29	171.296	143.574
ENSCAFG00000002511	-0.0567992	0.737004	0.882128	830.474	684.43	424.58	508.218	631.311	542.323	624.537	558.441	620.085	619.758	584.803
ENSCAFG00000002512	-0.322959	0.00267686	0.0886229	436.641	574.72	452.422	444.191	463.437	354.402	360.941	388.381	373.75	378.278	416.716
ENSCAFG00000002516	-0.400701	0.0149334	0.176584	332.832	297.928	392.099	293.015	373.342	310.259	266.877	176.954	270.605	233.153	276.643
ENSCAFG00000002517	-0.570818	0.250015	0.543317	473.028	623.032	1052.17	1170.28	390.842	467.912	654.068	884.772	134.696	733.955	121.396
ENSCAFG00000002519	0.0263778	0.954712	0.982748	191.565	32.2085	238.972	140.06	202.875	192.966	137.814	117.204	135.909	325.938	74.7053
ENSCAFG00000002525	0.073475	0.791276	0.909926	8771.34	28382.7	33888.7	25089	20393.2	27449.1	20875.5	20645.1	23307.2	30557.3	24301.4
ENSCAFG00000002526	-0.0650652	0.554228	0.78235	4076.38	3621.44	4810.75	3865.21	4667.42	4634.97	3676.13	3722.94	4062.71	4290.72	3748.11
ENSCAFG00000002527	-0.144715	0.341291	0.625943	4916.49	5010.43	3111.27	3365.44	3493.6	3444.38	3240.81	3372.48	3957.14	3688.81	3890.51
ENSCAFG00000002528	0.306928	0.187611	0.479493	6207.15	3333.58	4908.2	7474.76	4666.13	5705.75	7019.75	8744.31	7518.68	4136.08	6351.12
ENSCAFG00000002531	-0.111497	0.322126	0.609027	2875.62	2492.13	2653.05	2638.91	3510.45	3014.31	2547.37	2560.09	2633.24	2636.05	2353.22
ENSCAFG00000002532	0.0255665	0.854608	0.938649	517.976	466.016	510.425	665.619	629.366	611.69	530.473	528.565	673.478	594.777	477.414
ENSCAFG00000002533	-0.123078	0.472259	0.725081	4821.24	3650.63	2969.74	3860.77	5294.85	3380.06	3645.5	4090.64	4833.26	3352.16	3396.76
ENSCAFG00000002535	0.193119	0.343288	0.627598	797.298	652.221	704.154	968.416	762.24	696.192	1245.79	1089.3	707.455	639.98	952.493
ENSCAFG00000002538	0.362958	0.0368216	0.242875	244.005	161.042	142.687	210.757	150.374	234.586	211.096	274.624	224.493	226.015	233.454
ENSCAFG00000002539	0.201159	0.322295	0.609027	241.865	172.114	167.048	218.316	135.466	158.913	237.346	236.705	252.402	170.106	233.454
ENSCAFG00000002541	-0.208243	0.208621	0.503283	2276.31	2716.58	2365.35	2991.51	3946.02	2722.97	2199.55	2008.55	2871.08	2583.71	2469.95
ENSCAFG00000002542	0.242485	0.036509	0.242748	1525.03	1646.66	1841.01	1993.3	1560.78	2441.72	2081.42	2048.77	1868.75	1950.87	1775.42
ENSCAFG00000002543	0.370772	0.016461	0.182656	752.349	580.759	447.782	660.728	541.864	734.028	783.132	958.312	705.028	675.667	775.068
ENSCAFG00000002544	-0.652203	0.0278103	0.221227	1107.66	990.41	351.497	505.55	1053.27	390.977	436.41	464.218	627.366	492.475	649.003
ENSCAFG00000002545	0.256847	0.0593759	0.296587	1485.43	1646.66	1662.36	2018.2	1272.99	2180.64	2143.77	1976.37	1656.39	1893.77	1746.24
ENSCAFG00000002546	0.185324	0.308077	0.597153	156.249	130.847	229.691	176.52	151.67	200.534	202.345	171.209	214.785	147.505	214.778
ENSCAFG00000002549	-0.342134	0.441135	0.703675	24.6146	59.3843	156.608	60.915	43.4269	34.0529	45.9379	50.5584	60.6737	46.3926	87.5453
ENSCAFG00000002551	-0.346459	0.0640569	0.305553	8033.98	7001.31	4408.21	4373.88	7882.31	4439.48	4704.26	4763.98	5522.52	5446.97	5040.28
ENSCAFG00000002552	0.114812	0.347716	0.632084	1181.5	1420.19	1849.13	1661.6	1706.61	1821.2	1642.83	1664.98	1761.96	1638.02	1635.35
ENSCAFG00000002553	-0.00622177	0.947511	0.980242	497.642	489.166	570.747	612.707	556.772	522.144	570.942	513.628	527.861	580.502	550.952
ENSCAFG00000002554	0.0738152	0.521641	0.757127	886.124	667.319	598.589	713.64	749.277	691.147	792.976	820.425	775.409	766.073	720.206
ENSCAFG00000002557	0.0541096	0.889367	0.953268	35.3165	79.5146	22.0411	47.576	36.9453	46.665	56.8755	43.6641	67.9545	20.2224	40.8545
ENSCAFG00000002558	-0.350456	0.0879392	0.344811	297.515	226.466	277.253	232.544	408.991	186.66	229.689	175.805	281.526	215.309	269.64
ENSCAFG00000002561	-0.218964	0.0605497	0.299118	997.425	897.811	885.123	880.822	1221.79	853.844	844.382	754.929	927.093	865.995	791.41
ENSCAFG00000002563	0.0975533	0.437297	0.69994	700.98	1081	893.243	892.383	879.557	862.673	925.32	1076.66	1052.08	907.63	885.959
ENSCAFG00000002564	-0.11714	0.334633	0.619692	401.324	442.866	593.949	439.744	499.734	460.344	470.317	433.194	411.367	441.324	410.879
ENSCAFG00000002565	-0.186481	0.114133	0.383516	1010.27	903.85	763.317	708.749	935.948	689.886	797.351	759.525	752.353	835.067	719.039
ENSCAFG00000002573	-0.363022	0.445006	0.70667	490.151	625.045	1646.12	756.769	335.749	196.75	537.036	557.292	444.131	421.102	1438.08
ENSCAFG00000002575	-0.157148	0.466588	0.721699	238.654	222.44	450.102	272.117	281.303	219.452	335.784	311.394	232.987	230.773	242.792
ENSCAFG00000002576	0.347412	0.14696	0.431612	125.213	174.127	83.524	149.397	205.468	192.966	147.658	198.787	152.898	239.1	199.603
ENSCAFG00000002577	0.479428	0.0723607	0.320396	779.104	377.443	295.814	737.65	410.935	597.817	969.071	799.742	667.41	697.079	623.323
ENSCAFG00000002580	-0.228137	0.136576	0.416543	795.157	681.41	582.348	554.016	954.096	557.458	616.88	617.043	612.804	637.601	612.817
ENSCAFG00000002581	0.414206	0.384252	0.660774	87.7562	25.1629	35.9617	60.915	60.9273	102.159	119.22	71.2414	42.4716	82.0792	16.3418
ENSCAFG00000002585	-0.148874	0.167798	0.455667	10582.1	9434.06	11243.3	9038.55	10697.9	11140.3	8874.76	9078.68	9039.16	9253.54	7805.54
ENSCAFG00000002587	-0.197584	0.610448	NA	7.49139	20.1303	18.5609	20.4532	23.982	12.6122	18.5939	19.5339	10.9213	19.0329	15.1745
ENSCAFG00000002588	-0.495948	0.235147	0.528714	49.2291	137.892	49.8824	32.0137	111.484	63.0609	60.1568	29.8754	55.8198	74.9419	39.6872
ENSCAFG00000002592	0.122488	0.444319	0.706161	470.887	457.964	763.317	541.121	685.757	716.371	689.068	603.254	595.815	568.607	639.665
ENSCAFG00000002594	0.0802731	0.672625	0.849635	84.5457	63.4104	84.6841	91.5949	86.2057	68.1057	94.0633	105.713	71.5949	98.733	84.0435
ENSCAFG00000002596	0.241245	0.0642109	0.305758	204.408	198.283	211.13	256.999	187.967	271.162	272.346	225.215	235.414	268.839	234.621
ENSCAFG00000002599	0.758821	0.00796108	0.139247	897.896	511.309	468.663	1155.61	738.906	2009.12	1186.73	1491.47	1195.27	965.918	818.257
ENSCAFG00000002601	0.113	0.753956	0.889598	86.686	52.3387	211.13	106.268	93.3355	99.6362	175.002	151.675	99.5048	67.8046	117.894
ENSCAFG00000002602	0.059059	0.73666	0.881982	513.695	349.26	278.413	379.274	291.673	343.051	403.597	413.66	323.997	372.33	407.378
ENSCAFG00000002604	-0.054736	0.904164	NA	13.9126	16.1042	10.4405	15.1176	5.83347	16.3958	8.75008	17.2358	7.28084	10.706	10.5054
ENSCAFG00000002605	-0.360761	0.0535055	0.284809	1649.18	1409.12	983.727	923.063	1795.41	944.652	1001.88	1051.39	1179.5	1058.7	1080.89
ENSCAFG00000002607	0.179193	0.0594792	0.296859	1200.76	1466.49	1520.83	1543.33	1284.01	1483.19	1596.89	1674.17	1535.04	1523.82	1720.56
ENSCAFG00000002608	-0.310569	0.00666409	0.125862	2041.94	2383.43	1837.53	1709.18	2376.81	1595.44	1647.2	1552.37	1650.32	1705.82	1860.63
ENSCAFG00000002609	0.731124	0.154988	NA	8.56158	11.0717	16.2408	8.44807	5.18531	20.1795	8.75008	33.3226	9.70779	11.8955	12.84
ENSCAFG00000002610	0.342927	0.128142	0.403239	232.233	515.335	429.221	439.3	409.639	612.952	472.504	444.684	455.052	707.785	392.203
ENSCAFG00000002612	0.15693	0.162724	0.451807	462.326	569.687	626.43	605.149	569.735	578.899	649.693	699.775	560.625	613.81	689.857
ENSCAFG00000002615	-0.0353888	0.924483	0.968768	50.2993	48.3127	182.129	77.3665	85.5575	121.077	102.813	57.4528	72.8084	97.5434	66.5344
ENSCAFG00000002616	-0.0153399	0.961955	NA	23.5444	16.1042	22.0411	30.2352	21.3894	25.2243	28.4377	17.2358	16.9886	19.0329	29.1818
ENSCAFG00000002619	-0.225661	0.306087	0.595098	319.989	349.26	155.447	192.527	289.081	195.489	200.158	226.364	246.335	228.394	242.792
ENSCAFG00000002626	-0.237331	0.0126851	0.169197	1971.3	1791.6	2050.98	1647.82	2107.18	1739.22	1700.8	1528.24	1604.21	1456.01	1707.72
ENSCAFG00000002627	0.0923018	0.715085	0.87185	939.634	1616.46	1960.49	1558	832.242	1246.08	1280.79	1966.03	1508.35	1039.67	1792.93
ENSCAFG00000002628	0.259461	0.659357	NA	3.21059	7.0456	37.1218	20.8979	8.42612	11.351	20.7814	25.2792	13.3482	22.6015	16.3418
ENSCAFG00000002631	0.591867	0.00150803	0.072926	1260.69	993.43	1588.12	1956.84	1109.01	2393.79	2289.24	2140.69	2027.71	1982.99	1665.7
ENSCAFG00000002632	0.504055	0.000573948	0.0509557	905.388	732.742	930.365	1161.83	733.073	1463.01	1298.29	1311.07	1247.45	1212.16	1070.39
ENSCAFG00000002633	0.157959	0.365416	0.645414	737.367	563.648	552.187	615.375	359.731	652.049	701.1	572.229	547.276	670.908	639.665
ENSCAFG00000002634	0.0555017	0.753947	0.889598	930.002	886.739	1334.06	1241.42	926.873	998.884	1078.45	1203.06	1128.53	794.622	1429.91
ENSCAFG00000002635	-0.624919	0.0895611	0.348141	341.393	430.788	102.085	168.072	263.154	109.726	138.907	153.973	242.695	122.524	247.461
ENSCAFG00000002640	0.060307	0.811375	0.919187	64.2119	62.4039	34.8017	50.2438	66.7608	54.2323	63.438	66.6452	71.5949	55.909	37.3527
ENSCAFG00000002641	0.083715	0.645878	0.835903	3249.12	2488.1	3158.83	3598.88	4511.86	4733.35	3163.15	2889.87	3209.64	4219.35	3417.77
ENSCAFG00000002645	-0.796385	0.187424	0.479285	65.2821	41.2671	325.976	21.3425	92.6873	94.5913	72.1881	35.6207	84.9431	28.5493	60.6981
ENSCAFG00000002646	-0.517589	0.00894966	0.145224	3680.41	1848.97	2781.81	2316.11	2575.15	1335.63	2245.49	2033.83	1757.11	1557.13	2134.94
ENSCAFG00000002649	0.188805	0.430031	0.694635	780.174	1063.89	1479.07	1250.31	639.089	1345.72	953.758	1351.29	900.397	1559.51	1017.86
ENSCAFG00000002652	-0.298837	0.0267261	0.217729	28271.4	23931.9	24166.3	19381.7	29855	23094.1	19309.2	19359.3	22006.3	21871.1	16885.7
ENSCAFG00000002655	0.226976	0.0473596	0.271477	721.314	793.133	575.388	739.428	786.222	857.628	875.008	952.567	879.768	752.988	765.73
ENSCAFG00000002656	-0.0884587	0.720626	0.874192	9778.4	7354.6	7155.22	4323.19	6784.32	9204.36	7616.94	6565.7	5122.07	7566.75	3869.5
ENSCAFG00000002658	0.11147	0.53331	0.765477	878.633	1051.81	1093.93	1228.97	895.762	1613.1	1105.79	1033	802.106	1031.34	1092.57
ENSCAFG00000002659	-0.373173	0.139303	0.420788	1055.22	742.808	375.858	539.787	573.624	402.328	470.317	579.124	576.4	398.501	617.486
ENSCAFG00000002661	-0.339113	0.453934	0.713148	974.95	1004.5	163.568	481.54	662.423	205.578	439.691	563.037	646.781	293.82	968.835
ENSCAFG00000002663	0.292303	0.224537	0.516884	1813.99	2818.24	3229.6	3541.08	1269.1	3016.83	3381.9	3401.2	2599.26	3172.54	3050.08
ENSCAFG00000002664	-0.144517	0.254235	0.547206	1534.66	1279.28	966.327	1126.71	1349.48	1128.79	1089.38	1081.26	1195.27	1059.89	1237.31
ENSCAFG00000002667	-0.200096	0.155462	0.442311	217.25	170.101	192.569	156.956	210.005	169.003	179.377	141.334	172.313	158.211	165.752
ENSCAFG00000002669	0.246793	0.224356	0.516817	910.739	1277.27	2115.94	1598.46	1138.82	1852.73	1776.27	1714.39	1365.16	1609.47	1706.55
ENSCAFG00000002671	-0.28908	0.184976	0.476261	260.058	393.547	203.01	220.539	211.301	208.101	220.939	241.302	203.863	145.126	243.96
ENSCAFG00000002675	-0.729321	0.000180326	0.0303454	1415.87	1545	1139.17	841.695	1601.61	774.387	784.226	559.59	951.363	793.432	871.951
ENSCAFG00000002688	0.162089	0.122557	0.395295	1092.67	1118.24	1357.27	1346.36	1256.79	1493.28	1379.23	1435.17	1524.12	1196.69	1262.99
ENSCAFG00000002689	-0.105545	0.411073	0.681276	1087.32	1289.34	1354.95	1300.11	1505.68	1365.9	1470.01	1070.92	1164.93	1181.23	1041.21
ENSCAFG00000002692	0.816441	0.00292261	0.0921659	839.035	436.827	788.838	1276.1	505.567	1099.78	1686.58	1739.67	1259.59	998.036	1349.37
ENSCAFG00000002694	0.302114	0.287951	0.579074	27.8252	32.2085	40.602	33.7923	34.3527	31.5304	63.438	50.5584	27.9099	34.4971	40.8545
ENSCAFG00000002697	-0.136017	0.320089	0.608342	231.163	278.804	280.734	206.755	287.784	224.497	251.565	240.153	251.189	198.656	233.454
ENSCAFG00000002699	-0.111908	0.192882	0.487067	1012.41	1082	1038.25	1011.55	1223.73	1002.67	931.883	934.182	1044.8	1080.11	971.17
ENSCAFG00000002700	-0.467484	0.0123012	0.165143	2293.43	2221.38	1375.83	1249.43	2273.76	1186.81	1282.98	1376.57	1481.65	1510.73	1329.52
ENSCAFG00000002701	-0.0869857	0.403859	0.676603	669.944	619.006	564.947	617.154	720.758	699.976	600.474	546.95	624.939	569.796	568.461
ENSCAFG00000002702	0.966919	0.0642913	0.305817	31577.3	13840.6	8815.26	109286	30176.5	52716.4	112281	106360	50006	41381	91592.3
ENSCAFG00000002707	0.0674179	0.802125	0.914619	47.0887	60.3909	24.3612	50.6884	55.742	36.5753	53.5942	47.1113	58.2467	59.4777	46.6908
ENSCAFG00000002708	0.0590907	0.624554	0.824745	4049.63	4838.31	3772.5	3857.66	3098.87	4197.33	4302.85	4469.82	4056.64	3591.26	3901.02
ENSCAFG00000002709	0.150648	0.750915	0.888165	204.408	58.3778	402.539	396.17	178.893	252.243	519.536	366.549	107.999	190.329	215.945
ENSCAFG00000002711	0.191468	0.24	0.533836	1813.99	1334.64	1482.55	1759.42	1018.91	1695.08	1789.39	1916.62	1457.38	1471.48	1822.11
ENSCAFG00000002717	-0.386221	0.416682	NA	19.2636	25.1629	15.0807	12.4498	19.4449	3.78365	28.4377	11.4906	12.1347	15.4642	11.6727
ENSCAFG00000002719	-0.338829	0.56916	NA	5.35099	8.05211	22.0411	12.0052	11.0188	1.26122	6.56256	9.19244	16.9886	11.8955	9.33817
ENSCAFG00000002721	0.0195374	0.827919	0.927168	924.651	717.645	800.439	919.95	805.667	819.791	835.632	825.022	877.341	858.858	859.111
ENSCAFG00000002722	-0.0415455	0.802967	0.915236	116.652	160.036	128.766	124.943	125.096	117.293	168.439	113.756	118.92	113.008	130.734
ENSCAFG00000002724	0.293054	0.00251529	0.0884205	1709.11	1996.92	2121.74	2027.54	1736.43	2696.48	2415.02	2359.01	2291.04	2207.81	2132.6
ENSCAFG00000002727	0.531408	0.247139	0.54093	324.27	2141.86	824.8	1164.94	449.825	991.317	1904.24	1044.49	564.265	1934.21	2069.57
ENSCAFG00000002728	-0.509897	0.000377313	0.0417205	2031.24	1852.99	1436.15	1440.62	2178.48	1271.31	1169.23	1059.43	1339.67	1308.51	1385.55
ENSCAFG00000002729	0.292329	0.021942	0.202965	2651.95	2983.31	2335.19	3247.17	2273.76	3079.89	2791.27	3803.37	3311.57	3469.93	3375.75
ENSCAFG00000002731	-2.05228	0.00123109	0.0691566	57.7907	216.401	676.313	180.077	31.76	55.4936	42.6566	111.458	54.6063	24.9806	46.6908
ENSCAFG00000002732	-0.467193	0.0738863	0.3216	3391.46	3074.9	1160.06	1838.57	3130.63	1548.77	1421.89	1777.59	2231.58	1947.3	2006.54
ENSCAFG00000002733	-3.44283	NA	NA	1.0702	353.287	3.48017	12.0052	1.94449	1.26122	6.56256	4.59622	2.42695	23.7911	2.33454
ENSCAFG00000002740	0.740015	0.166567	NA	4.28079	2.01303	13.9207	10.6712	5.18531	11.351	15.3126	11.4906	12.1347	14.2746	8.1709
ENSCAFG00000002741	0.115898	0.603584	0.812281	1222.17	1133.34	1597.4	1636.7	970.949	1046.81	1508.29	1741.97	1067.86	1133.64	2032.22
ENSCAFG00000002742	0.522092	0.0154971	0.178496	3300.49	2312.97	2193.67	5066.17	3544.16	4182.2	5474.27	5367.24	4840.54	3946.94	4490.49
ENSCAFG00000002743	-0.0977833	0.576708	0.794844	989.933	832.387	600.909	630.048	951.504	833.665	866.257	814.68	695.32	584.071	695.694
ENSCAFG00000002744	-0.142693	0.634323	0.829598	3446.04	13573.9	12409.1	7733.1	6449.87	7968.37	7589.6	7558.48	5737.3	9227.37	9322.99
ENSCAFG00000002745	0.254571	0.140446	0.421976	339.253	332.15	450.102	413.511	234.635	380.888	409.066	479.156	385.884	454.41	421.385
ENSCAFG00000002746	0.243851	0.0774309	0.327808	898.966	762.938	866.562	1243.2	884.095	1184.28	1238.14	1093.9	1001.12	1084.87	1023.7
ENSCAFG00000002748	-0.12505	0.877471	0.948177	1147.25	1451.39	1902.49	192.527	878.261	1329.32	1366.11	1758.05	109.213	1491.7	75.8726
ENSCAFG00000002751	0.220259	0.270877	0.562496	2321.26	1555.06	1294.62	1552.22	1134.29	1914.53	1941.42	1910.88	1271.72	1772.44	2169.96
ENSCAFG00000002753	-0.638626	0.17102	0.460407	561.854	836.413	4154.16	1728.3	642.978	1344.46	563.286	1365.08	940.442	1002.79	890.628
ENSCAFG00000002755	-0.109495	0.286284	0.577457	488.01	642.156	567.267	556.683	507.512	517.099	497.661	463.069	501.164	560.28	531.108
ENSCAFG00000002756	0.404382	0.533821	NA	10.702	7.0456	4.64022	12.0052	20.7412	10.0897	16.4064	10.3415	1.21347	27.3597	23.3454
ENSCAFG00000002758	-0.0165435	0.94131	0.976223	653.891	1200.77	1535.91	1043.56	911.317	1391.12	923.133	823.873	1042.37	1257.36	902.301
ENSCAFG00000002765	0.247131	0.121228	0.393661	1988.43	1425.22	1022.01	1747.42	1475.22	1768.23	1966.58	1940.75	1764.39	1652.29	1818.61
ENSCAFG00000002766	-2.19991	0.00659938	0.125358	114.511	439.847	46.4022	13.7837	32.4082	7.5673	16.4064	13.7887	25.4829	88.027	17.5091
ENSCAFG00000002767	0.32275	0.0962313	0.358707	104.879	124.808	83.524	148.064	102.41	162.697	130.157	174.656	133.482	132.04	119.062
ENSCAFG00000002770	0.26873	0.103059	0.368205	177.653	168.088	128.766	205.421	136.114	219.452	185.939	211.426	171.1	180.812	215.945
ENSCAFG00000002771	0.0961522	0.582775	0.798951	6224.27	8316.83	12331.4	9352.01	8488.99	8452.68	8893.36	9549.8	10460.1	8190.08	11806.9
ENSCAFG00000002772	-0.185511	0.0225997	0.205552	6069.09	5510.67	5349.02	4897.21	5684.39	4318.41	4856.29	4793.86	5232.5	4767.73	5053.12
ENSCAFG00000002774	0.384211	0.0211162	0.20081	629.276	1128.3	784.198	1175.62	901.595	1107.35	1168.14	1336.35	1264.44	1235.95	1129.92
ENSCAFG00000002782	1.27333	0.0407408	NA	1.0702	8.05211	2.32011	4.44635	13.6114	10.0897	16.4064	8.04339	14.5617	14.2746	24.5127
ENSCAFG00000002783	-0.32981	0.314058	NA	22.4742	27.1759	23.2011	16.8961	25.2784	15.1346	27.344	19.5339	16.9886	15.4642	14.0073
ENSCAFG00000002784	0.356931	0.30153	0.592011	67.4225	37.241	42.9221	48.9099	20.0931	42.8814	54.688	66.6452	37.6177	46.3926	82.8762
ENSCAFG00000002788	0.171965	0.276476	0.56769	753.419	728.716	720.395	829.245	515.938	676.012	853.132	1026.11	752.353	697.079	790.243
ENSCAFG00000002792	0.0782814	0.316366	0.605121	3648.31	3777.45	3197.11	4043.51	3846.85	4169.58	3862.06	3859.68	4049.36	3673.34	3855.5
ENSCAFG00000002793	-0.00438789	0.982741	0.994359	124.143	86.5602	155.447	108.046	108.891	127.383	113.751	93.0735	148.044	93.9748	119.062
ENSCAFG00000002796	0.59978	0.0173541	0.185319	3419.28	1956.66	3715.66	3967.48	2498.02	3829.06	4696.6	6048.63	6108.62	2573.01	5036.77
ENSCAFG00000002797	0.355409	0.280359	0.571285	451.624	652.221	1626.4	1066.24	1549.76	1908.22	1686.58	1042.19	908.891	1461.96	1201.12
ENSCAFG00000002799	-0.528699	0.0934041	0.354138	71.7033	51.3322	111.365	44.9082	51.8531	39.0977	55.7817	43.6641	29.1234	60.6672	44.3563
ENSCAFG00000002800	0.0241141	0.935388	0.973485	168.021	97.6319	164.728	160.069	71.298	165.219	188.127	113.756	78.8758	120.145	140.073
ENSCAFG00000002803	-0.126163	0.818855	0.922841	20.3338	17.1107	99.7648	28.4567	24.6302	42.8814	59.063	27.5773	10.9213	40.4448	26.8472
ENSCAFG00000002804	0.0757346	0.74914	0.888083	891.475	626.052	525.505	758.992	469.27	504.487	808.288	879.027	671.051	436.566	836.933
ENSCAFG00000002809	0.10833	0.571382	0.79154	751.279	472.055	327.136	445.525	521.123	519.622	573.13	604.403	496.311	521.025	540.446
ENSCAFG00000002813	-0.963527	0.382148	0.658962	72.7735	9.05863	24.3612	124.053	713.628	109.726	271.252	57.4528	122.561	15.4642	4.66908
ENSCAFG00000002816	0.280435	0.296751	0.588364	639.978	290.883	330.616	591.365	569.735	773.126	761.257	519.373	552.13	580.502	347.847
ENSCAFG00000002818	-0.0508643	0.689355	0.858687	1932.78	2078.45	1432.67	1668.72	1952.92	1626.97	1513.76	1729.33	1985.24	1667.75	1979.69
ENSCAFG00000002819	0.0791537	0.904362	NA	9.63178	8.05211	32.4816	36.4601	23.3339	3.78365	36.0941	11.4906	8.49431	40.4448	39.6872
ENSCAFG00000002820	-0.545455	0.127682	0.402956	95.2476	201.303	184.449	105.823	134.17	141.256	80.9382	41.366	89.797	166.538	72.3708
ENSCAFG00000002821	0.0302915	0.743761	0.885683	1370.92	1506.75	1296.94	1496.2	1222.44	1357.07	1322.36	1509.86	1393.07	1304.94	1561.81
ENSCAFG00000002822	0.321423	0.0971107	0.360403	326.41	238.544	265.653	329.475	222.968	382.149	422.191	425.15	266.964	254.565	323.334
ENSCAFG00000002824	-0.526669	0.286364	NA	24.6146	54.3518	6.96034	22.6764	28.5192	27.7468	26.2502	10.3415	19.4156	13.0851	17.5091
ENSCAFG00000002825	-0.984181	0.13356	NA	9.63178	27.1759	32.4816	33.3476	16.8522	13.8734	9.84383	8.04339	33.9772	1.18955	5.83636
ENSCAFG00000002827	-0.341132	0.0158639	0.181147	492.291	679.397	649.631	475.315	597.606	361.969	480.16	513.628	470.828	440.135	470.41
ENSCAFG00000002829	0.161914	0.303892	0.593047	695.629	621.019	433.861	565.131	405.75	559.98	578.599	631.98	583.681	618.568	678.184
ENSCAFG00000002833	-0.0679678	0.584546	0.800002	636.768	534.459	439.661	496.213	583.995	490.614	492.192	476.858	532.715	603.104	485.585
ENSCAFG00000002835	-0.791609	0.0759152	0.325355	311.428	959.208	277.253	563.797	122.503	167.742	437.504	270.028	214.785	162.969	295.32
ENSCAFG00000002837	0.391543	0.0389681	0.248035	218.32	282.831	300.454	424.627	265.099	380.888	424.379	499.839	349.48	344.971	354.85
ENSCAFG00000002838	0.0110176	0.954508	0.982647	1484.36	821.316	788.838	1040.45	823.167	924.472	1020.48	1023.81	1064.22	764.883	1196.45
ENSCAFG00000002842	-0.685903	0.230024	0.523244	742.717	540.498	55.6827	250.774	350.656	63.0609	226.408	222.917	300.941	113.008	520.603
ENSCAFG00000002847	-0.38108	0.269588	0.562112	81.3351	38.2475	40.602	52.9116	124.447	58.016	62.3443	48.2603	38.8311	51.1508	53.6945
ENSCAFG00000002848	-0.390473	0.0300926	0.226963	633.557	655.241	474.463	460.197	556.772	340.529	320.472	404.467	464.76	572.175	441.228
ENSCAFG00000002850	-0.346248	0.520427	0.756866	122.003	815.277	66.1232	175.186	283.895	291.341	98.4383	281.518	224.493	327.127	157.582
ENSCAFG00000002851	-0.237537	0.0908587	0.351116	360.657	433.808	321.335	301.018	409.639	271.162	295.315	295.307	347.053	354.487	294.152
ENSCAFG00000002852	-0.121705	0.377738	0.655411	981.372	821.316	718.075	774.555	894.465	663.4	765.632	851.45	957.43	644.738	737.715
ENSCAFG00000002853	-0.104529	0.312144	0.601299	1052	1142.39	1383.95	1038.22	1096.04	991.317	1013.91	1162.84	1050.87	1005.17	1143.93
ENSCAFG00000002856	-0.221729	0.395145	0.669563	6160.06	5160.4	1664.68	3603.32	4252.6	3436.82	3475.97	3364.43	3913.45	3484.2	3771.45
ENSCAFG00000002858	-0.331933	0.0186181	0.190777	7533.12	6390.36	5215.61	4749.59	7172.57	4442.01	4790.67	4573.24	5588.04	4881.93	5334.43
ENSCAFG00000002860	0.144033	0.257299	0.550896	2077.25	2179.1	1523.15	2068.44	1548.46	2078.49	2222.52	2228.02	2056.84	1809.31	2064.9
ENSCAFG00000002862	0.375829	0.0508024	0.279092	3598.01	1671.82	2068.38	3041.75	2347.65	3755.91	3217.84	3579.31	3400.15	3057.15	2810.79
ENSCAFG00000002865	-0.135382	0.785259	NA	18.1934	21.1368	6.96034	20.4532	10.3706	23.9631	21.8752	11.4906	9.70779	11.8955	5.83636
ENSCAFG00000002868	0.206038	0.195466	0.489216	318.919	246.596	351.497	366.379	361.027	373.32	376.253	463.069	287.593	422.292	357.185
ENSCAFG00000002874	-0.568463	0.0374759	0.2453	52.4397	56.3648	91.6444	60.0258	66.7608	44.1426	48.1254	21.832	53.3928	52.3404	44.3563
ENSCAFG00000002876	-0.0397688	0.87526	0.947303	567.205	853.524	625.27	1027.11	938.54	645.743	535.942	500.988	1083.63	979.003	941.988
ENSCAFG00000002879	0.214792	0.215934	0.509271	227.952	230.492	215.77	376.606	305.285	343.051	330.315	334.375	308.222	308.094	275.476
ENSCAFG00000002885	-0.129734	0.514557	0.753771	20474	17866.6	9598.3	13634.7	15135.3	10909.5	12881.2	13585.3	15669.6	13144.6	17943.3
ENSCAFG00000002887	-0.0120026	0.976127	0.991275	29.9655	32.2085	120.646	40.9064	31.1118	54.2323	57.9692	50.5584	42.4716	51.1508	44.3563
ENSCAFG00000002891	-0.146328	0.400108	0.672914	1229.66	1312.49	716.915	912.392	882.798	771.865	813.757	974.399	885.835	993.278	1038.87
ENSCAFG00000002894	0.249253	0.292277	0.583546	3166.72	5768.33	6332.75	7354.27	3376.93	5131.89	6189.58	6782.87	6450.82	4837.92	7691.15
ENSCAFG00000002897	-0.165927	0.259296	0.553302	2664.79	2174.07	1760.96	1833.68	1621.7	1639.58	1945.8	1767.25	1615.13	1699.87	2082.41
ENSCAFG00000002898	0.232535	0.146248	0.430792	480.519	628.065	677.473	729.202	440.751	735.29	582.974	697.476	633.433	770.831	749.388
ENSCAFG00000002903	-0.359264	0.0549397	0.288093	2731.15	2160.99	1698.32	1730.08	2923.22	1818.68	1377.04	1674.17	2197.6	1925.89	1525.62
ENSCAFG00000002905	-0.441957	0.490529	0.738862	101.669	24.1563	70.7634	55.1348	165.93	100.897	75.4694	14.9377	48.5389	121.334	8.1709
ENSCAFG00000002913	0.0461955	0.638911	0.831619	2087.96	1800.65	2136.82	2109.35	2321.07	1970.02	2281.58	2241.81	2443.93	1931.84	2089.42
ENSCAFG00000002916	-0.476828	0.0748911	0.323583	4431.69	3801.6	1806.21	1992.86	4852.8	2079.75	2138.3	2005.1	3009.41	2837.09	2489.79
ENSCAFG00000002917	-0.916943	0.164054	0.452773	2808.2	8567.45	47454.4	10102.6	3953.15	9826.14	4721.76	8003.17	6819.72	7117.1	9834.26
ENSCAFG00000002918	0.207694	0.0554435	0.289041	1817.2	1577.21	1744.72	2174.71	1842.73	2041.91	1945.8	2426.8	1956.12	2282.75	2046.23
ENSCAFG00000002919	-1.22791	0.00454175	0.109389	3011.54	6818.13	10544.9	2823.88	2051.44	2338.3	1289.54	1491.47	1177.07	3380.71	3257.85
ENSCAFG00000002921	0.326002	0.0370611	0.243925	1099.09	1310.48	1530.11	1922.6	1444.76	1951.1	1903.14	1987.87	2032.57	1473.86	1651.69
ENSCAFG00000002922	0.0257127	0.71666	0.872458	1403.03	1533.93	1486.03	1480.64	1490.13	1642.1	1464.54	1362.78	1441.61	1567.83	1555.97
ENSCAFG00000002923	-0.376213	0.471168	0.724376	81.3351	130.847	200.69	206.311	135.466	25.2243	90.782	64.3471	88.5835	93.9748	335.007
ENSCAFG00000002924	0.609741	0.181156	0.471394	24.6146	16.1042	56.8427	72.4755	35.0008	73.1506	103.907	54.0056	24.2695	46.3926	75.8726
ENSCAFG00000002926	-0.20271	0.488644	0.737865	79.1947	88.5733	52.2025	78.2558	41.4824	56.7548	54.688	80.4339	69.168	33.3075	59.5308
ENSCAFG00000002927	-0.553075	0.48036	NA	4.28079	29.1889	5.80028	15.5622	2.59265	1.26122	3.28128	12.6396	13.3482	5.94777	10.5054
ENSCAFG00000002928	1.36686	0.00326603	0.0981732	1362.36	750.86	1946.57	3551.75	1129.1	4259.13	5575.99	8226.09	1906.37	1350.14	5738.3
ENSCAFG00000002929	0.0549776	0.599945	0.810294	2715.09	2117.71	2392.04	2683.37	2667.19	3081.15	2588.93	2354.41	2606.54	2637.24	2415.08
ENSCAFG00000002931	-0.725819	0.117138	0.388209	817.631	871.641	103.245	337.478	449.825	155.13	283.284	240.153	433.21	234.342	525.272
ENSCAFG00000002933	-0.551294	0.01641	0.182656	1255.34	1047.78	975.607	641.164	1406.51	583.944	488.91	722.756	933.161	754.177	877.788
ENSCAFG00000002935	-0.0399457	0.712832	0.870878	290.024	331.143	365.418	349.928	302.044	305.215	281.096	324.034	323.997	349.729	329.17
ENSCAFG00000002936	0.0152365	0.959844	0.985294	38.5271	48.3127	74.2436	55.5794	31.1118	61.7996	47.0317	68.9433	42.4716	46.3926	32.6836
ENSCAFG00000002937	-0.846657	0.0197871	0.196787	1187.92	1129.31	350.337	473.981	1280.77	263.594	424.379	436.641	577.613	471.063	777.403
ENSCAFG00000002939	0.644772	0.110438	0.378488	54.5801	33.215	25.5212	96.9305	36.2971	88.2852	121.407	98.8187	53.3928	57.0986	47.8581
ENSCAFG00000002940	-0.0394002	0.804972	0.916599	684.927	427.769	482.583	520.668	439.455	397.283	551.255	545.801	469.614	456.789	560.29
ENSCAFG00000002941	0.127369	0.527291	0.761769	1389.12	1946.6	3332.84	2192.94	1995.05	2575.41	2036.58	2165.97	2179.4	2737.16	2534.15
ENSCAFG00000002942	0.1112	0.560351	0.785292	75.9841	69.4495	81.2039	95.5966	95.9282	94.5913	112.657	88.4772	97.0779	65.4255	87.5453
ENSCAFG00000002945	0.160666	0.529828	0.763181	153.038	100.651	78.8838	62.2489	71.9461	104.681	99.5321	105.713	109.213	82.0792	120.229
ENSCAFG00000002947	0.0713751	0.894164	0.955443	8.56158	49.3192	117.166	101.377	46.6678	93.3301	40.4691	52.8565	53.3928	122.524	45.5236
ENSCAFG00000002948	-0.150701	0.600104	0.810294	39.5973	94.6123	68.4433	69.8077	84.2612	47.9263	87.5008	54.0056	84.9431	46.3926	65.3672
ENSCAFG00000002950	-0.0582807	0.819201	0.922929	252.567	347.247	232.011	322.361	311.118	204.317	479.067	199.936	286.38	204.603	315.163
ENSCAFG00000002951	0.750897	0.228002	0.521081	39.5973	576.733	27.8413	364.601	102.41	519.622	341.253	468.814	303.368	410.396	201.938
ENSCAFG00000002953	0.44081	0.442677	NA	14.9828	34.2215	19.721	26.2335	14.9078	6.30609	83.1257	26.4283	21.8425	16.6538	24.5127
ENSCAFG00000002956	0.42603	0.112942	0.382175	75.9841	28.1824	52.2025	61.8043	52.5012	89.5464	74.3756	80.4339	78.8758	54.7195	59.5308
ENSCAFG00000002957	0.123665	0.770848	0.898649	32.1059	95.6189	163.568	100.043	130.929	122.338	207.814	109.16	80.0892	116.576	46.6908
ENSCAFG00000002959	-0.50781	0.0022778	0.0834824	1606.37	1297.4	983.727	936.846	1571.8	890.419	815.945	823.873	936.801	965.918	964.166
ENSCAFG00000002961	-0.360514	0.642911	NA	0	20.1303	20.881	13.3391	19.4449	3.78365	5.4688	22.9811	4.85389	20.2224	11.6727
ENSCAFG00000002962	-0.0548201	0.650192	0.837886	725.594	697.514	495.344	638.496	598.255	597.817	549.067	665.303	644.354	629.274	560.29
ENSCAFG00000002967	-0.217488	0.235211	0.528714	665.663	762.938	408.34	480.651	453.066	530.972	418.91	459.622	425.929	521.025	500.759
ENSCAFG00000002968	-0.264684	0.0423225	0.259078	976.021	940.084	943.125	783.003	1295.68	829.881	815.945	807.786	874.914	820.792	783.239
ENSCAFG00000002973	0.0380621	0.842513	0.933946	1536.8	1423.21	754.036	922.618	1045.49	1082.12	1299.39	1235.23	1030.24	1048	1302.67
ENSCAFG00000002974	0.24728	0.591278	0.804892	44.9483	22.1433	48.7223	23.5657	14.2596	51.7099	55.7817	35.6207	14.5617	19.0329	39.6872
ENSCAFG00000002975	0.311293	0.0842621	0.339252	490.151	381.469	342.216	497.547	268.988	476.74	470.317	588.316	452.625	434.187	527.607
ENSCAFG00000002977	0.211397	0.27059	0.562307	662.453	554.589	1019.69	741.652	545.753	832.403	930.789	908.903	718.376	612.62	889.461
ENSCAFG00000002978	0.154588	0.726678	0.877732	24.6146	32.2085	82.364	43.1296	67.409	56.7548	31.719	78.1357	46.112	97.5434	23.3454
ENSCAFG00000002979	-0.0213189	0.933638	0.97258	253.637	107.697	158.928	199.641	104.354	172.787	158.595	189.594	157.752	123.714	171.589
ENSCAFG00000002981	0.856396	0.00284266	0.0907071	75.9841	94.6123	97.4447	210.757	109.54	214.407	292.034	248.196	196.583	184.381	151.745
ENSCAFG00000002982	0.522629	0.538709	0.768886	70.6331	12.0782	129.926	14.673	210.653	198.011	53.5942	36.7698	33.9772	418.723	14.0073
ENSCAFG00000002986	0.184625	0.215446	0.509271	332.832	305.98	330.616	372.16	237.228	365.753	394.847	380.337	304.582	308.094	399.207
ENSCAFG00000002987	0.220441	0.497705	0.743825	1238.22	599.882	1755.16	1333.91	1180.95	2193.26	1721.58	1369.67	1180.71	1510.73	563.792
ENSCAFG00000002988	0.293494	0.0444346	0.264671	586.469	405.625	519.705	586.919	414.824	601.601	693.443	697.476	609.164	522.214	573.13
ENSCAFG00000002989	-0.192737	0.693653	0.861296	153.038	174.127	77.7237	76.9219	62.2237	46.665	86.407	90.7754	57.0332	40.4448	248.629
ENSCAFG00000002990	-0.0484088	0.635403	0.829981	3319.75	3759.33	4584.54	3768.73	3877.31	3662.57	4169.41	3766.6	3452.33	3403.31	3948.88
ENSCAFG00000002993	-0.0160797	0.870159	0.94523	754.49	827.355	780.718	729.202	794	740.335	904.539	722.756	768.129	662.582	808.919
ENSCAFG00000002994	-0.578662	0.230347	NA	24.6146	12.0782	15.0807	33.3476	42.7788	11.351	21.8752	22.9811	13.3482	27.3597	7.00363
ENSCAFG00000002995	0.535219	0.0937672	0.354223	7634.79	3392.96	3937.23	8887.81	3654.34	6409.51	11987.6	10262.2	7529.6	4313.32	7335.13
ENSCAFG00000002996	-0.0671411	0.879434	0.948865	63.1417	24.1563	16.2408	36.4601	25.9265	39.0977	10.9376	42.515	41.2581	26.1702	30.349
ENSCAFG00000002997	0.369854	0.286966	0.578066	383.131	167.081	241.292	328.585	555.476	586.466	514.067	344.717	502.378	481.769	171.589
ENSCAFG00000002998	0.21288	0.100767	0.365989	1499.35	2375.37	2021.98	2394.81	2080.6	2261.36	2322.05	2454.38	2349.28	2697.91	2347.38
ENSCAFG00000002999	0.324729	0.000768201	0.0579098	2438.98	2600.83	1914.09	2397.47	2062.46	3006.74	2954.24	2858.85	2879.57	2713.37	2743.09
ENSCAFG00000003000	-0.13384	0.687413	0.857571	5919.27	10262.4	15819.7	6489.01	5914.49	12680.3	5341.92	5099.51	5585.62	8782.48	11072.7
ENSCAFG00000003001	0.298878	0.442971	0.705494	48.1589	30.1954	111.365	64.4721	43.4269	61.7996	125.782	74.6886	36.4042	65.4255	73.5381
ENSCAFG00000003003	0.169902	0.171534	0.461371	788.736	846.478	883.963	983.978	711.683	1045.55	1045.63	1054.83	863.993	807.707	874.286
ENSCAFG00000003004	-0.24514	0.0295319	0.225006	2511.75	2809.18	2716.85	2111.57	2346.35	2267.67	1780.64	1949.95	2196.39	2375.54	2075.41
ENSCAFG00000003005	0.522128	0.0160093	0.182153	92.037	54.3518	114.846	115.605	119.91	129.905	149.845	166.613	128.628	132.04	152.913
ENSCAFG00000003006	0.233491	0.0739954	0.321775	813.351	645.176	635.711	878.155	647.515	865.195	762.35	799.742	791.184	892.165	1002.69
ENSCAFG00000003007	0.122072	0.331817	0.617109	1613.86	2006.99	2323.59	2235.18	1578.93	2110.02	2209.39	2169.42	1952.48	2038.9	2263.34
ENSCAFG00000003009	0.160458	0.363374	0.643897	2483.93	2429.73	3451.17	2973.72	1709.21	3387.63	3238.62	2916.3	2405.1	2768.09	2780.44
ENSCAFG00000003010	0.218092	0.302448	0.592568	1281.03	1284.31	1672.8	1200.07	1835.6	2029.3	1451.42	2084.39	1174.64	2180.45	1232.64
ENSCAFG00000003012	-0.0751833	0.409546	0.679942	12846.7	11972.5	13072.7	12302.6	10899.5	10072.1	12842.9	11880.1	12111.7	10513.3	12163
ENSCAFG00000003013	-0.902505	0.153896	NA	9.63178	10.0651	63.8031	20.8979	20.7412	16.3958	14.2189	17.2358	2.42695	21.412	8.1709
ENSCAFG00000003014	-0.444279	0.489854	0.738027	17.1232	135.879	39.4419	50.2438	116.021	105.942	18.5939	19.5339	38.8311	114.197	19.8436
ENSCAFG00000003015	0.00638014	0.962142	0.98589	336.042	494.199	396.739	479.317	373.99	407.373	359.847	453.877	439.277	442.514	408.545
ENSCAFG00000003018	-0.128003	0.497739	0.743825	187.285	160.036	284.214	267.226	250.191	206.84	201.252	183.849	270.605	208.172	193.767
ENSCAFG00000003022	-0.073491	0.781348	0.903893	27.8252	46.2997	39.4419	31.5691	25.9265	39.0977	31.719	33.3226	26.6964	29.7388	32.6836
ENSCAFG00000003023	0.113729	0.837121	NA	22.4742	25.1629	17.4008	63.5828	9.07429	52.9711	21.8752	39.0679	25.4829	32.118	9.33817
ENSCAFG00000003024	-0.176124	0.325265	0.611373	7142.5	7285.15	3923.31	5216.02	6147.83	4104	5007.23	5398.26	5946.02	4890.26	6213.38
ENSCAFG00000003026	-0.251547	0.0406642	0.253901	1644.89	1510.78	1447.75	1136.93	1593.83	1108.61	1292.82	1154.8	1232.89	1153.87	1443.91
ENSCAFG00000003028	-0.153755	0.210054	0.504375	930.002	1126.29	989.528	807.458	965.763	703.759	825.788	889.369	973.205	838.636	961.831
ENSCAFG00000003029	-3.62812	0.00174461	0.0780175	273.971	2522.32	18.5609	52.467	8.42612	52.9711	15.3126	26.4283	47.3255	89.2165	47.8581
ENSCAFG00000003031	-0.25968	0.155809	0.442677	1706.97	1347.72	868.882	1242.31	1654.76	1104.83	1100.32	1185.82	1425.83	1043.24	978.173
ENSCAFG00000003032	-0.194143	0.380899	0.657892	104.879	108.704	78.8838	66.6953	127.04	89.5464	75.4694	101.117	91.0105	84.4583	67.7017
ENSCAFG00000003043	0.50469	0.150966	NA	21.404	13.0847	30.1615	30.6798	26.5747	40.359	30.6253	48.2603	20.629	23.7911	45.5236
ENSCAFG00000003044	0.160654	0.519046	0.756355	2709.74	995.443	2781.81	2140.03	2498.02	3002.96	1916.27	2978.35	2465.78	1980.61	2578.5
ENSCAFG00000003045	0.339496	0.107231	0.374252	416.307	453.938	535.946	724.311	318.248	697.453	744.85	656.11	530.288	513.887	578.966
ENSCAFG00000003047	0.294987	0.538773	NA	5.35099	8.05211	25.5212	16.4515	7.1298	17.657	18.5939	13.7887	12.1347	14.2746	15.1745
ENSCAFG00000003048	0.139138	0.201153	0.495269	521.186	438.84	428.061	410.843	431.029	417.463	465.942	544.652	529.074	486.528	497.257
ENSCAFG00000003050	-0.138654	0.409719	0.679942	3245.91	3205.75	1918.73	2490.4	2146.72	2049.48	2243.3	2583.08	2441.51	2047.22	2811.96
ENSCAFG00000003053	-0.447652	0.0851426	0.340756	97.388	99.6449	54.5226	58.2472	90.7429	54.2323	41.5629	56.3037	55.8198	80.8897	63.0326
ENSCAFG00000003054	-0.00998191	0.943494	0.977655	360.657	298.935	271.453	248.106	288.433	285.035	288.752	294.158	339.772	233.153	303.49
ENSCAFG00000003056	0.0349188	0.799406	0.913575	544.731	418.71	464.022	567.355	602.792	527.189	484.535	455.026	543.636	644.738	545.116
ENSCAFG00000003059	0.00103053	0.996321	0.999198	139.126	183.186	170.528	160.069	234.635	157.652	159.689	118.353	185.661	262.891	183.262
ENSCAFG00000003061	-0.7677	0.184344	NA	32.1059	81.5277	29.0014	25.7888	7.77796	6.30609	14.2189	19.5339	29.1234	33.3075	21.0109
ENSCAFG00000003063	0.507588	0.367584	NA	5.35099	9.05863	10.4405	16.8961	4.53714	23.9631	17.5002	14.9377	10.9213	8.32688	4.66908
ENSCAFG00000003065	0.036503	0.869805	0.945015	1000.64	1287.33	612.51	774.11	499.086	896.725	855.32	812.382	842.15	919.525	807.752
ENSCAFG00000003067	0.0948464	0.767659	0.897016	57.7907	103.671	182.129	82.2575	62.2237	103.42	125.782	78.1357	81.3027	133.23	100.385
ENSCAFG00000003072	-0.0152777	0.881123	0.949646	580.047	569.687	505.784	499.77	490.011	513.315	463.754	561.888	482.962	591.208	522.937
ENSCAFG00000003074	0.521514	0.0665405	0.310684	1467.24	782.062	1544.03	2284.09	2335.98	2624.59	3125.96	3045	1975.53	2241.12	1485.94
ENSCAFG00000003077	-0.0657631	0.723744	0.875823	858.299	579.752	435.021	760.771	878.261	590.25	735.006	634.278	712.309	645.928	713.203
ENSCAFG00000003079	0.0476561	0.805684	0.916787	215.11	150.977	131.086	148.064	158.8	189.183	152.033	133.29	135.909	166.538	219.447
ENSCAFG00000003080	-0.0526322	0.607422	0.813873	746.998	588.811	624.11	578.915	541.864	575.115	622.349	582.571	615.231	587.64	573.13
ENSCAFG00000003081	-0.114559	0.511832	0.752405	2771.81	4459.86	2679.73	3021.74	4127.5	2461.9	2769.4	3209.31	3489.95	3645.98	3334.89
ENSCAFG00000003082	-0.154639	0.252089	0.545594	608.943	742.808	729.675	567.355	841.964	575.115	585.161	565.335	686.826	623.326	726.043
ENSCAFG00000003083	-0.358292	0.0352283	0.240315	10404.5	9082.78	5594.95	6824.26	7942.59	5737.28	5273.01	5648.75	7411.89	6290.36	6940.59
ENSCAFG00000003086	-0.0742501	0.534125	0.766013	18165.5	12746.5	15381.2	14215.4	18673.6	14593.5	15108.1	14125.3	16993.5	15415.4	14016.6
ENSCAFG00000003087	-0.125116	0.645522	0.835798	70.6331	99.6449	82.364	57.3579	42.1306	66.8445	66.7193	62.049	47.3255	54.7195	86.3781
ENSCAFG00000003089	0.097093	0.471313	0.724376	668.874	761.931	488.384	656.282	567.143	623.041	669.381	717.01	723.23	573.365	728.377
ENSCAFG00000003090	-0.0192165	0.771751	0.899292	1648.11	1678.87	1682.08	1830.12	1538.74	1724.08	1638.45	1612.12	1593.29	1683.22	1675.03
ENSCAFG00000003094	0.0692851	0.674109	0.85079	856.158	1096.09	1328.26	1088.47	885.391	968.615	970.165	967.504	1276.57	1006.36	1424.07
ENSCAFG00000003095	-0.26365	0.238322	0.531874	178.723	171.107	83.524	141.839	169.819	105.942	110.47	157.421	109.213	121.334	141.24
ENSCAFG00000003096	0.127841	0.321353	0.608684	795.157	846.478	1019.69	1164.5	1027.99	1025.37	912.195	1067.47	1094.55	1036.1	1237.31
ENSCAFG00000003100	-0.589548	0.00362985	0.099917	447.343	946.123	895.563	594.033	717.517	379.626	491.098	479.156	504.805	447.272	567.294
ENSCAFG00000003101	-0.000360635	0.998122	0.999601	2841.38	3971.71	3896.63	3160.91	2260.15	3139.17	3162.06	2984.1	3215.7	3146.37	3699.08
ENSCAFG00000003102	-1.35164	0.0730617	0.3216	9.63178	180.166	99.7648	26.2335	27.2229	12.6122	16.4064	45.9622	3.64042	26.1702	56.029
ENSCAFG00000003103	1.03369	0.0115811	0.160678	56.7205	108.704	244.772	160.513	83.6131	524.666	318.284	220.619	152.898	203.414	186.763
ENSCAFG00000003104	-0.400914	0.0432308	0.26239	2351.23	2842.4	1614.8	1687.84	2537.56	1229.69	1568.45	1436.32	1981.6	1683.22	2127.94
ENSCAFG00000003105	1.60154	0.00352839	0.099917	39.5973	24.1563	62.643	204.088	33.0563	272.423	270.159	366.549	225.706	109.439	87.5453
ENSCAFG00000003106	0.0947837	0.485686	0.736767	748.068	791.12	787.678	1056.9	655.941	810.963	843.289	896.263	914.959	763.694	953.66
ENSCAFG00000003108	0.218268	0.499494	0.74535	164.811	72.469	106.725	137.837	44.7233	89.5464	112.657	136.738	154.111	104.681	136.571
ENSCAFG00000003109	0.350179	0.00152301	0.072926	1281.03	1676.85	1352.63	1621.14	1489.48	1877.95	1625.33	2017.74	1731.63	2011.54	2095.25
ENSCAFG00000003110	0.145701	0.374746	0.653716	288.953	235.524	174.008	234.323	215.19	273.684	220.939	283.817	286.38	259.323	200.771
ENSCAFG00000003113	0.0255323	0.908563	0.961468	628.206	403.612	363.097	486.876	272.877	398.545	476.879	522.82	442.918	309.284	479.748
ENSCAFG00000003115	0.895977	0.203842	NA	3.21059	4.02606	11.6006	12.8944	1.29633	10.0897	16.4064	25.2792	3.64042	9.51643	9.33817
ENSCAFG00000003116	1.18754	0.00794457	0.139247	12.8424	19.1238	26.6813	48.9099	21.3894	73.1506	79.8444	67.7943	19.4156	77.321	39.6872
ENSCAFG00000003119	0.0238004	0.926298	0.9695	46.0185	46.2997	39.4419	54.2455	49.9086	45.4038	33.9065	35.6207	74.0219	49.9613	51.3599
ENSCAFG00000003120	0.35925	0.117783	0.38908	2856.36	4703.44	7185.39	7086.15	4177.41	6757.6	6920.22	7830.81	5555.28	5768.15	7205.56
ENSCAFG00000003121	-0.749391	0.00370684	0.100415	103.809	174.127	154.287	123.609	218.431	81.9791	72.1881	67.7943	87.3701	126.093	117.894
ENSCAFG00000003123	0.267997	0.129592	0.404722	1275.68	884.726	1172.82	1448.18	751.221	1265	1342.04	1483.43	1252.3	1159.82	1492.94
ENSCAFG00000003129	-0.296473	0.0244839	0.211954	4011.1	3546.96	2728.45	2632.24	3196.74	2700.27	2615.18	2367.05	2929.32	2770.47	2360.22
ENSCAFG00000003133	0.297095	0.628142	0.826135	147.687	35.228	8.12039	83.5914	42.7788	109.726	60.1568	159.719	71.5949	33.3075	33.8509
ENSCAFG00000003134	-0.0301045	0.942957	NA	13.9126	15.0977	10.4405	21.7871	13.6114	13.8734	16.4064	17.2358	23.056	13.0851	5.83636
ENSCAFG00000003136	-0.385414	0.0110949	0.157111	1555	1564.12	1098.57	1068.01	1770.78	1068.25	1037.98	985.889	1175.86	1121.75	1092.57
ENSCAFG00000003137	0.442743	0.0023432	0.0848224	2154.31	1379.93	2259.79	2530.42	2002.18	2722.97	2794.56	3081.77	2838.31	2718.13	2692.89
ENSCAFG00000003139	-0.531301	0.0437769	0.262683	2872.41	2871.59	1107.85	1486.86	3055.44	1283.92	1349.7	1583.4	1903.94	1817.64	1522.12
ENSCAFG00000003143	0.199262	0.145024	0.428984	270.76	373.417	315.535	365.49	317.6	353.141	439.691	364.25	304.582	392.553	412.047
ENSCAFG00000003147	0.119907	0.348085	0.632471	646.4	918.948	766.797	847.03	620.292	792.044	902.352	846.854	741.432	808.897	862.613
ENSCAFG00000003149	-0.351833	0.035531	0.241061	120.932	155.003	103.245	108.491	132.873	85.7628	107.188	95.3716	109.213	88.027	96.8835
ENSCAFG00000003151	0.207785	0.241486	0.534587	3513.46	3852.94	6339.71	5584.17	4070.47	6319.96	6265.05	5121.34	5096.59	4959.25	4614.22
ENSCAFG00000003152	-0.418473	0.0648349	0.30708	82.4053	83.5407	69.6034	88.927	84.2612	51.7099	57.9692	49.4094	71.5949	45.203	92.2144
ENSCAFG00000003153	0.34812	0.0300987	0.226963	653.891	619.006	749.396	822.131	462.789	963.57	871.726	913.499	717.163	743.471	842.77
ENSCAFG00000003154	0.365237	0.0698291	0.314588	248.286	134.873	138.047	232.1	154.263	234.586	238.44	271.177	239.054	208.172	214.778
ENSCAFG00000003155	-0.358294	0.000534869	0.0485493	430.22	419.716	388.619	373.494	352.601	332.961	322.659	319.437	291.234	273.597	294.152
ENSCAFG00000003157	0.122391	0.730363	NA	28.8953	17.1107	46.4022	21.3425	21.3894	34.0529	22.9689	24.1302	43.685	26.1702	23.3454
ENSCAFG00000003159	-0.191101	0.229137	0.5223	27875.5	20272.2	18108.5	23112.6	24260.7	24674.5	23333.2	16521.1	20746.8	16342.1	17823.1
ENSCAFG00000003160	-0.000214044	0.998809	0.999727	1983.08	1578.21	1436.15	1719.85	2037.83	1428.96	2020.17	1759.2	1924.57	1446.5	1927.16
ENSCAFG00000003161	0.0778207	0.627857	0.826117	263.269	331.143	363.097	344.148	231.394	377.104	337.972	274.624	304.582	359.245	287.149
ENSCAFG00000003162	0.212766	0.437992	0.700657	118.792	394.554	160.088	228.987	211.301	213.146	300.784	267.73	258.47	274.787	234.621
ENSCAFG00000003165	0.0775227	0.761542	0.89322	148.758	287.863	171.688	163.181	142.596	209.362	206.721	270.028	156.538	121.334	191.432
ENSCAFG00000003169	0.585376	0.0310137	0.229872	22751.3	19443.8	42664.5	47693.8	18586.7	49205.1	47736	58739.7	40008.2	34354.3	42089.5
ENSCAFG00000003174	-0.0623491	0.677848	0.853104	859.369	1081	795.798	790.561	789.463	744.118	976.727	707.818	780.263	714.922	1033.03
ENSCAFG00000003175	0.289777	0.0465937	0.27018	439.851	668.325	705.314	703.413	534.086	769.343	835.632	762.973	656.489	716.111	736.548
ENSCAFG00000003179	-0.444254	0.324349	0.610663	26.755	106.691	140.367	48.0206	33.0563	65.5833	64.5318	50.5584	30.3368	58.2881	42.0218
ENSCAFG00000003180	0.148291	0.441499	0.704071	2779.3	1525.88	1459.35	2487.73	2582.93	2031.82	2249.86	2664.66	2318.95	2454.05	2695.23
ENSCAFG00000003181	-0.239136	0.214222	0.50801	734.156	572.707	960.526	633.605	875.669	794.567	612.505	718.159	423.502	675.667	613.985
ENSCAFG00000003184	-0.107126	0.686838	0.857085	99.5284	272.765	241.292	175.631	141.948	156.391	202.345	164.315	127.415	176.054	208.942
ENSCAFG00000003186	0.122163	0.370834	0.649981	328.551	426.762	411.82	518	386.953	484.307	440.785	420.554	514.513	404.448	449.399
ENSCAFG00000003187	0.17148	0.0239975	0.21086	6116.18	5834.76	5089.17	6223.11	5373.92	6118.17	6480.52	6453.09	6771.18	6164.27	6721.15
ENSCAFG00000003189	-0.518585	0.376601	0.654745	9.63178	303.967	120.646	159.624	145.189	172.787	154.22	63.198	48.5389	107.06	73.5381
ENSCAFG00000003190	-0.118516	0.521839	0.757233	493.361	626.052	870.042	545.567	524.364	575.115	554.536	581.422	398.019	662.582	605.814
ENSCAFG00000003191	-0.0122103	0.946159	0.97954	307.147	236.531	178.649	195.64	287.136	244.676	197.97	265.432	273.031	241.479	211.276
ENSCAFG00000003192	-0.119139	0.547442	0.776509	179.793	88.5733	118.326	128.944	132.225	122.338	137.814	112.607	106.786	132.04	103.887
ENSCAFG00000003194	0.0856316	0.689356	0.858687	575.767	823.329	1511.55	991.092	894.465	1070.77	1130.95	1003.13	847.004	1034.91	1019.03
ENSCAFG00000003196	0.091022	0.671235	0.848937	1321.69	1674.84	2981.34	1863.02	1600.32	2577.93	1916.27	1748.86	1617.56	2294.65	1909.66
ENSCAFG00000003197	0.211456	0.111015	0.379606	7588.77	6955.01	6241.1	8017.22	6150.42	6804.27	8010.69	8716.73	8538	6644.85	9851.77
ENSCAFG00000003198	0.10718	0.436908	0.699727	950.336	937.065	1491.83	1251.2	1221.79	1381.03	1307.04	1308.77	1211.05	1177.66	1180.11
ENSCAFG00000003202	-0.117389	0.261863	0.555582	1519.68	1651.69	1400.19	1170.72	1505.04	1355.81	1396.73	1251.32	1354.24	1423.9	1227.97
ENSCAFG00000003207	-0.331216	0.0324338	0.234398	3425.7	3250.03	2516.16	2089.34	3024.33	1798.5	2207.21	2125.75	2553.15	2444.53	2511.97
ENSCAFG00000003210	-0.61182	0.0102838	0.153307	969.599	1422.2	2044.02	917.727	1361.79	958.525	803.913	638.875	749.926	1245.46	874.286
ENSCAFG00000003215	-0.018367	0.870558	0.945367	1217.89	1576.2	1474.43	1429.5	1708.56	1599.22	1375.95	1328.31	1488.93	1645.15	1342.36
ENSCAFG00000003216	-0.13347	0.330026	0.615334	7852.04	6644	8230.6	7518.34	5444.57	7182.63	6935.53	6093.44	5350.2	6045.31	7432.01
ENSCAFG00000003219	0.103631	0.488663	0.737865	437.711	519.361	714.594	570.467	751.221	654.572	610.318	618.192	658.916	683.993	636.163
ENSCAFG00000003222	-0.0319957	0.884478	0.951017	74.9139	84.5472	67.2832	58.6919	47.9641	59.2772	50.3129	63.198	64.3141	78.5106	72.3708
ENSCAFG00000003223	0.15415	0.134864	0.413461	391.693	442.866	452.422	507.329	486.771	481.785	530.473	543.503	524.22	448.462	526.439
ENSCAFG00000003224	-0.444965	0.074785	0.323474	1031.67	897.811	356.137	530.45	861.409	505.748	474.692	500.988	610.377	554.332	595.308
ENSCAFG00000003227	-0.758416	0.00665351	0.125862	163.74	84.5472	74.2436	178.743	114.725	74.4118	92.9696	68.9433	64.3141	82.0792	56.029
ENSCAFG00000003228	0.223657	0.253905	0.547074	9089.19	6915.76	7324.59	11061.6	10016.1	9933.35	12996	10920.6	7566.01	13098.2	7715.66
ENSCAFG00000003232	-0.102621	0.800678	0.914088	367.078	345.234	90.4844	399.282	203.523	152.607	208.908	305.649	339.772	127.282	437.727
ENSCAFG00000003233	0.268057	0.17218	0.462332	458.045	421.729	802.759	795.452	598.903	696.192	737.194	703.222	629.793	874.322	808.919
ENSCAFG00000003234	-1.10812	0.316081	NA	0	4.02606	8.12039	21.7871	28.5192	18.9183	1.09376	8.04339	3.64042	3.56866	0
ENSCAFG00000003235	-0.0550979	0.697287	0.863904	2882.04	3150.39	2160.02	2384.58	3269.34	2439.19	2314.39	2492.3	2953.59	3139.23	2655.54
ENSCAFG00000003236	0.186653	0.260416	0.554569	1228.59	827.355	1564.92	1465.52	1152.43	1584.09	1314.7	1450.11	1348.17	1583.3	1241.98
ENSCAFG00000003238	0.15654	0.710401	NA	13.9126	8.05211	11.6006	13.3391	8.42612	13.8734	15.3126	6.89433	14.5617	8.32688	15.1745
ENSCAFG00000003239	-0.0257687	0.909299	0.961805	920.37	465.01	497.664	637.607	415.473	562.503	704.381	540.056	435.637	521.025	695.694
ENSCAFG00000003241	-0.324073	0.361254	0.642155	144.477	133.866	139.207	96.9305	122.503	146.301	121.407	45.9622	38.8311	145.126	112.058
ENSCAFG00000003243	-0.140606	0.831384	0.928485	7415.4	6831.21	814.359	3920.35	5160.68	1032.94	3510.97	3290.89	4520.19	1966.33	11958.7
ENSCAFG00000003244	-0.152654	0.545784	0.775419	59.9311	38.2475	48.7223	49.3545	57.0384	65.5833	43.7504	52.8565	42.4716	30.9284	38.5199
ENSCAFG00000003246	-0.376873	0.0304784	0.227904	197.987	196.27	223.891	163.181	264.451	137.473	162.97	152.824	134.696	191.518	185.596
ENSCAFG00000003247	0.201131	0.196474	0.490198	135.915	213.381	168.208	202.754	182.134	196.75	213.283	249.345	208.717	203.414	177.425
ENSCAFG00000003248	0.0924034	0.202816	0.496949	1793.65	2032.15	2231.95	2120.02	2157.74	2176.86	2198.46	2308.45	2169.69	2201.86	2172.29
ENSCAFG00000003250	0.757668	0.0677469	0.312475	52.4397	35.228	38.2818	60.0258	52.5012	181.615	52.5005	88.4772	30.3368	72.5628	60.6981
ENSCAFG00000003251	-0.239476	0.0694093	0.314588	1370.92	1704.03	1704.12	1346.8	1844.02	1266.26	1447.04	1381.16	1598.14	1304.94	1101.9
ENSCAFG00000003253	-0.0559348	0.711	0.870448	1114.08	1206.81	757.516	975.974	1297.62	928.256	992.04	1026.11	1212.26	1087.25	934.984
ENSCAFG00000003254	-0.0512377	0.663986	0.845074	680.646	600.889	748.236	562.908	567.791	522.144	584.068	667.601	638.287	662.582	576.632
ENSCAFG00000003255	0.247361	0.526529	0.761133	57.7907	21.1368	18.5609	44.0189	73.8906	52.9711	56.8755	64.3471	59.4602	42.8239	32.6836
ENSCAFG00000003256	-0.0786888	0.698666	0.864578	2524.6	2146.89	1586.96	1865.24	2686.64	1679.94	2040.96	1314.52	2513.1	2461.19	2275.01
ENSCAFG00000003259	-0.083719	0.573618	0.793429	1188.99	942.097	771.437	844.807	1184.84	925.733	934.071	913.499	1048.44	1002.79	761.061
ENSCAFG00000003261	0.0290127	0.937483	0.974326	83.4755	68.443	183.289	133.835	57.0384	83.2403	138.907	96.5206	89.797	60.6672	173.923
ENSCAFG00000003262	-0.122899	0.390569	0.666548	1166.52	965.247	1615.96	1139.6	1096.69	1097.26	982.196	984.74	1225.61	1122.94	1177.78
ENSCAFG00000003263	-0.162699	0.199911	0.494411	27536.2	21528.3	23861.2	20989.9	26548.1	25581.3	21036.3	20996.7	21483.3	23189.2	16851.9
ENSCAFG00000003265	-3.16301	0.000255197	0.0360925	8.56158	94.6123	575.388	42.685	20.0931	8.82852	18.5939	6.89433	42.4716	11.8955	10.5054
ENSCAFG00000003267	-0.163088	0.238198	0.531874	1813.99	2634.05	2728.45	2405.92	1938.66	2081.01	2206.11	1874.11	1828.7	2385.06	1970.35
ENSCAFG00000003268	-2.33423	NA	NA	0	146.951	1.16006	6.66953	0.648163	1.26122	0	0	1.21347	34.4971	0
ENSCAFG00000003272	0.0970739	0.670041	0.848221	1393.4	2497.16	1379.31	2160.93	2547.93	2075.96	2847.06	2632.49	1916.07	1817.64	1522.12
ENSCAFG00000003276	0.0116144	0.981545	0.993727	1015.62	668.325	6301.42	2067.55	1335.86	2371.09	2383.3	3016.27	1162.51	1260.93	3581.19
ENSCAFG00000003278	-1.00202	0.0523793	0.282899	1640.61	1902.31	176.328	645.61	1971.71	257.288	506.411	464.218	804.533	521.025	1243.14
ENSCAFG00000003282	0.376092	0.127521	0.402792	142.336	127.827	327.136	207.645	215.19	204.317	287.659	298.754	235.414	308.094	253.298
ENSCAFG00000003289	-0.0847796	0.530375	0.763698	2147.89	2100.6	1489.51	1783.88	2361.91	1615.62	1694.23	1898.24	2050.77	2010.35	1916.66
ENSCAFG00000003290	0.320943	0.158059	0.445976	867.931	568.681	412.98	779.001	473.159	850.06	907.82	880.176	806.96	517.456	688.69
ENSCAFG00000003296	0.0228314	0.853102	0.93818	1909.23	1993.9	1997.62	2368.13	2583.58	2445.5	2150.33	1989.01	2547.08	2220.9	1887.48
ENSCAFG00000003299	-0.264397	0.460032	0.717355	69.5629	45.2931	31.3215	41.3511	44.7233	25.2243	31.719	24.1302	29.1234	63.0464	58.3636
ENSCAFG00000003300	-0.0835673	0.741116	0.883658	115.581	167.081	291.174	250.774	257.969	155.13	275.627	212.575	184.448	198.656	200.771
ENSCAFG00000003301	0.193351	0.0799521	0.332578	313.568	297.928	296.974	332.587	342.23	336.745	376.253	365.4	384.671	411.586	303.49
ENSCAFG00000003302	-0.0726652	0.488588	0.737865	707.401	653.228	749.396	580.249	696.775	572.593	680.318	614.744	720.803	669.719	598.81
ENSCAFG00000003304	0.00311133	0.986052	0.995381	250.426	429.782	418.78	319.693	294.914	261.072	388.285	333.226	348.267	379.468	346.68
ENSCAFG00000003305	0.0917978	0.264671	0.557725	980.301	991.417	889.763	935.068	841.964	983.749	1066.42	1055.98	957.43	958.78	904.635
ENSCAFG00000003307	-0.512962	0.155254	0.441983	270.76	1204.8	366.578	617.154	390.842	374.582	351.097	529.714	311.863	543.626	285.981
ENSCAFG00000003309	0.515734	0.00128062	0.0694118	489.081	549.557	624.11	784.781	782.333	1128.79	897.976	967.504	874.914	907.63	776.235
ENSCAFG00000003314	0.274734	0.109011	0.376457	1132.27	1408.11	1857.25	2062.22	2196.63	1985.16	2035.49	2340.63	2094.45	1980.61	2138.44
ENSCAFG00000003315	0.18616	0.10985	0.377324	611.083	646.182	714.594	718.531	529.549	673.49	739.381	773.314	656.489	712.543	839.268
ENSCAFG00000003317	-0.00919873	0.964441	0.986884	720.243	561.635	676.313	815.906	418.065	639.437	785.319	787.103	525.434	469.874	598.81
ENSCAFG00000003319	-0.147269	0.429521	0.694307	1730.51	1364.83	817.839	1053.34	1311.88	1205.72	1139.7	1058.28	1317.83	1152.68	927.98
ENSCAFG00000003322	0.328707	0.0666958	0.310706	2174.64	1379.93	1532.43	1419.28	1421.42	2368.57	1981.89	1713.24	1687.94	2588.47	1603.83
ENSCAFG00000003323	0.633916	0.00473406	0.110945	3222.37	2295.86	3799.18	5055.5	2249.77	5234.05	6295.68	5947.51	3971.7	4546.48	4962.07
ENSCAFG00000003326	-0.325052	0.0268392	0.217921	4120.26	5174.49	4084.56	3623.33	6200.98	3584.38	3659.72	3327.66	3936.51	3651.93	4067.94
ENSCAFG00000003327	0.466602	0.0410228	0.255321	808	803.198	705.314	1335.24	1007.89	1294.01	1198.76	1631.66	1163.72	1668.94	777.403
ENSCAFG00000003329	-0.00117714	0.994726	0.99875	800.508	709.593	1422.23	945.739	884.095	1011.5	999.696	944.523	1042.37	890.976	818.257
ENSCAFG00000003330	0.114846	0.403383	0.676177	753.419	846.478	680.953	920.395	607.329	764.298	918.758	841.108	804.533	699.458	923.311
ENSCAFG00000003338	-0.0578042	0.714469	0.871695	1460.82	1364.83	2306.19	1474.41	1947.73	1666.07	1943.61	1532.84	1657.6	1577.35	1481.27
ENSCAFG00000003340	-0.117692	0.5624	0.786642	197.987	284.844	286.534	213.425	210.005	158.913	196.877	180.402	236.627	234.342	309.327
ENSCAFG00000003341	-0.0321412	0.859289	0.940224	1248.92	1018.59	736.635	1076.02	642.978	895.464	885.945	1062.88	862.779	813.655	1021.36
ENSCAFG00000003344	-0.208176	0.703929	NA	21.404	25.1629	9.28045	21.7871	11.6669	8.82852	10.9376	6.89433	7.28084	32.118	26.8472
ENSCAFG00000003348	0.384871	0.565008	0.788005	209.759	24.1563	3.48017	217.871	193.801	206.84	189.22	197.637	190.515	123.714	110.891
ENSCAFG00000003349	0.155911	0.276429	0.56769	3541.29	4058.27	2794.57	4081.75	3367.86	4689.21	4051.28	4036.63	3013.05	3754.23	4316.57
ENSCAFG00000003351	0.120922	0.316855	0.605329	917.16	752.873	1119.45	1015.1	1117.43	1122.48	1110.17	983.591	996.261	1093.2	1120.58
ENSCAFG00000003353	-0.321432	0.0646777	0.306935	551.152	505.27	331.776	371.715	566.495	393.5	383.91	301.052	415.008	350.918	389.869
ENSCAFG00000003361	-0.215932	0.608461	NA	16.053	22.1433	8.12039	15.5622	12.9633	6.30609	13.1251	12.6396	19.4156	10.706	15.1745
ENSCAFG00000003362	0.976834	0.0141598	0.173849	202.267	250.622	620.63	583.361	204.171	1132.57	1045.63	633.129	337.346	801.759	445.898
ENSCAFG00000003369	1.21173	0.104662	0.369631	742.717	113.736	105.565	513.554	1032.52	3182.05	686.881	330.928	469.614	1586.86	716.704
ENSCAFG00000003370	-1.05691	0.0469287	0.270391	89.8966	1000.48	785.358	328.585	121.855	150.085	144.376	207.979	234.2	295.009	309.327
ENSCAFG00000003371	-0.0649659	0.756479	0.890743	240.795	164.062	191.409	165.404	112.132	156.391	164.064	175.805	133.482	160.59	207.774
ENSCAFG00000003372	-0.280115	0.00779908	0.13728	969.599	899.824	788.838	771.442	830.945	763.036	631.099	631.98	685.612	705.405	790.243
ENSCAFG00000003373	0.722118	0.210545	NA	27.8252	5.03257	3.48017	20.8979	31.76	37.8365	12.0314	31.0245	37.6177	20.2224	39.6872
ENSCAFG00000003375	-0.102766	0.332618	0.618032	1184.71	1002.49	918.764	855.923	1014.38	895.464	856.414	918.095	1039.95	894.545	951.326
ENSCAFG00000003379	-0.58183	0.0812631	0.334259	324.27	756.899	169.368	255.665	340.934	181.615	208.908	283.817	262.11	239.1	304.658
ENSCAFG00000003380	-0.109193	0.699722	0.864998	112.371	69.4495	247.092	129.833	140.003	114.771	137.814	139.036	128.628	113.008	142.407
ENSCAFG00000003381	-0.282453	0.212757	0.506713	460.185	460.984	989.528	526.448	693.535	615.474	552.349	502.137	373.75	485.338	557.956
ENSCAFG00000003382	-0.104129	0.51068	0.752076	1016.69	746.834	873.522	910.168	1322.9	1051.86	958.133	902.008	917.386	855.289	756.392
ENSCAFG00000003383	0.499902	0.000727279	0.0556345	1534.66	1984.85	2049.82	2428.6	1648.93	2995.39	2926.9	2941.58	2453.64	2896.56	2161.79
ENSCAFG00000003384	-0.0392397	0.773112	0.899748	1194.34	997.456	1604.36	1118.7	1390.31	1326.8	1291.73	1151.35	1238.96	1276.39	1075.06
ENSCAFG00000003386	-0.0440618	0.681862	0.854589	4669.27	4564.54	4062.52	4225.37	5233.92	4175.89	5111.14	4484.76	4316.32	3711.41	4686.59
ENSCAFG00000003387	0.633131	0.272917	NA	6.42119	17.1107	4.64022	10.2266	8.42612	5.04487	9.84383	26.4283	6.06737	19.0329	21.0109
ENSCAFG00000003388	0.103652	0.721175	0.874454	288.953	224.453	542.906	446.858	307.878	592.772	337.972	275.773	276.672	528.162	324.501
ENSCAFG00000003389	-0.0162257	0.881858	0.949847	5243.97	7027.48	5673.83	5317.39	6475.8	5082.71	5819.89	5639.56	6084.35	6165.46	6493.53
ENSCAFG00000003390	0.0936784	0.602199	0.811584	447.343	375.43	332.936	334.81	276.766	397.283	359.847	389.53	330.065	280.735	501.927
ENSCAFG00000003392	0.30343	0.350623	NA	21.404	29.1889	12.7606	19.564	26.5747	36.5753	21.8752	27.5773	18.2021	27.3597	31.5163
ENSCAFG00000003393	0.460023	0.00533116	0.11542	774.823	701.54	844.521	1114.7	808.908	1411.3	1319.07	1200.76	1183.14	1038.48	861.446
ENSCAFG00000003394	-0.117639	0.776436	NA	34.2463	26.1694	12.7606	32.4584	28.5192	10.0897	30.6253	28.7264	31.5503	13.0851	35.0181
ENSCAFG00000003398	-0.281588	0.0246761	0.21211	681.716	704.56	957.046	704.747	853.631	585.205	732.819	635.427	598.242	687.562	609.315
ENSCAFG00000003399	0.131437	0.416858	0.684244	1557.14	2138.84	1977.9	2395.69	1729.3	2439.19	2355.96	1827	1842.05	1761.73	2657.88
ENSCAFG00000003400	-0.604362	NA	NA	1.0702	55.3583	0	6.22489	0	1.26122	5.4688	9.19244	6.06737	23.7911	3.50181
ENSCAFG00000003402	0.109206	0.643505	0.834875	2864.92	5921.32	2766.73	4773.6	2945.25	3951.39	4379.41	3881.51	3750.85	3236.78	5746.48
ENSCAFG00000003403	-0.128922	0.241786	0.534587	14010	15879.8	11998.5	12066.5	13338.6	12849.3	13945.4	11055.1	10744.1	12183.4	13067.6
ENSCAFG00000003404	-0.305676	0.290527	0.58139	2760.04	6894.62	2300.39	3711.37	2780.62	2804.95	3561.28	2663.51	2649.01	2043.65	4187
ENSCAFG00000003405	0.369117	0.217836	0.510731	65.2821	170.101	183.289	197.418	98.5208	187.921	258.127	207.979	149.257	153.452	151.745
ENSCAFG00000003406	-0.351655	0.171113	0.460555	1880.34	2023.09	2019.66	3293.41	2026.81	1381.03	1870.33	2014.29	2380.83	850.531	2078.91
ENSCAFG00000003407	0.426573	0.212132	0.50631	1109.8	590.824	277.253	939.959	1525.13	1368.42	1337.67	1344.39	941.655	1281.15	896.464
ENSCAFG00000003408	-0.104107	0.348739	0.633186	6095.85	4873.54	4415.17	4659.33	4359.55	4568.13	4706.45	4421.56	4863.6	3929.1	4751.96
ENSCAFG00000003409	-0.966697	0.14936	0.434138	2863.85	3955.6	263.333	1125.37	3505.27	305.215	795.163	987.038	1599.36	936.179	2569.16
ENSCAFG00000003410	-0.417029	0.0461905	0.269197	875.422	1057.85	1738.92	892.828	860.113	781.955	680.318	752.631	815.454	1051.57	790.243
ENSCAFG00000003411	-0.391535	0.161971	0.451031	804.789	1217.88	494.184	655.837	981.967	396.022	561.099	604.403	662.556	526.972	1049.38
ENSCAFG00000003415	-0.368767	0.216162	0.509271	5764.09	5479.46	1670.48	2825.66	5215.12	2460.63	2539.71	3414.99	4296.91	3280.79	3480.8
ENSCAFG00000003417	0.331584	0.465731	NA	17.1232	14.0912	20.881	12.8944	11.0188	34.0529	9.84383	6.89433	20.629	20.2224	22.1781
ENSCAFG00000003420	0.134733	0.363976	0.644402	430.22	300.948	447.782	309.466	413.528	406.112	465.942	442.386	391.952	438.945	354.85
ENSCAFG00000003422	0.173137	0.183692	0.474766	2201.4	2680.35	2011.54	2152.03	2267.92	3142.95	2612.99	2270.53	2167.26	2847.79	2265.67
ENSCAFG00000003426	1.21709	0.0024284	0.0863643	10581	6670.17	7438.28	20662.2	23840.1	66930.3	32675	25771	16964.4	27150.4	23543.9
ENSCAFG00000003428	-0.435439	0.0366195	0.242748	1468.31	1589.29	822.48	898.608	1422.72	692.408	890.32	860.642	996.261	904.061	1157.93
ENSCAFG00000003430	0.271923	0.0400215	0.251696	1370.92	1023.63	1295.78	1466.85	1120.03	1379.77	1671.26	1700.6	1457.38	1250.22	1637.68
ENSCAFG00000003432	0.718284	0.00151881	0.072926	262.199	313.026	290.014	446.414	198.986	483.046	597.193	625.086	342.199	468.684	470.41
ENSCAFG00000003435	-0.152539	0.240164	0.533836	1874.99	2344.17	1670.48	1774.09	2321.72	1527.33	1885.64	1600.63	1845.69	1971.09	1950.51
ENSCAFG00000003438	0.188191	0.776138	0.900858	158.389	27.1759	93.9645	276.118	64.8163	92.0689	390.472	197.637	21.8425	67.8046	79.3744
ENSCAFG00000003439	-0.63989	0.130285	NA	19.2636	20.1303	8.12039	19.1193	33.0563	16.3958	13.1251	13.7887	14.5617	11.8955	8.1709
ENSCAFG00000003440	-0.021945	0.789306	0.908712	3528.44	3888.16	3229.6	3273.85	3290.72	3178.27	3410.34	3270.21	3303.07	3343.84	3829.82
ENSCAFG00000003443	-0.00235398	0.984613	0.995026	467.677	585.791	736.635	586.474	585.291	630.609	603.755	603.254	530.288	598.346	580.134
ENSCAFG00000003455	0.137794	0.194325	0.488582	2251.7	3161.46	2363.03	2489.51	2263.39	2577.93	2674.24	2824.38	2789.77	2747.87	2925.18
ENSCAFG00000003457	0.668049	0.401336	0.673942	73.8437	34.2215	10.4405	88.4824	454.362	335.484	83.1257	222.917	116.493	479.39	25.68
ENSCAFG00000003458	-0.396491	0.238197	0.531874	606.802	535.466	169.368	286.79	326.674	167.742	243.908	325.183	351.907	240.29	424.887
ENSCAFG00000003459	-0.37459	0.184683	0.47585	2314.84	1511.78	1189.06	1226.75	2522	790.783	1261.1	1305.33	2155.13	1523.82	1076.22
ENSCAFG00000003462	-0.192253	0.200242	0.49462	1161.16	1171.58	1803.89	1077.35	1280.12	1126.27	1174.7	1193.87	1070.28	1276.39	973.504
ENSCAFG00000003465	0.344435	0.164792	0.453505	378.85	563.648	778.397	592.254	567.143	823.575	854.226	915.797	572.759	836.256	385.199
ENSCAFG00000003467	0.382288	0.00853019	0.144502	521.186	416.697	620.63	595.367	404.454	752.947	704.381	687.135	621.298	623.326	611.65
ENSCAFG00000003468	-0.287196	0.0589804	0.29607	1795.79	1617.47	1134.53	1166.28	1678.09	1315.45	1161.57	1076.66	1349.38	1271.63	1093.73
ENSCAFG00000003469	0.0564295	0.706968	0.868747	1025.25	733.749	663.552	625.157	673.442	848.799	749.225	651.514	815.454	743.471	829.93
ENSCAFG00000003470	-0.191767	0.125151	0.399748	774.823	879.693	988.368	701.634	853.631	834.926	701.1	650.365	671.051	844.583	703.864
ENSCAFG00000003471	0.0616206	0.725165	0.876758	985.652	786.088	976.767	819.018	484.826	831.142	862.976	913.499	799.679	788.674	873.119
ENSCAFG00000003472	-0.87053	0.0419362	0.258472	480.519	2654.18	1306.22	762.105	604.736	314.043	614.693	480.305	592.175	1074.17	735.381
ENSCAFG00000003473	-0.0401219	0.823808	0.924596	241.865	175.133	131.086	167.627	136.762	153.869	157.501	167.762	165.032	165.348	183.262
ENSCAFG00000003474	-0.161657	0.409665	0.679942	145.547	210.361	258.692	146.285	163.337	157.652	197.97	143.632	154.111	151.073	182.094
ENSCAFG00000003475	-0.265749	0.0283838	0.22225	2584.53	2853.47	2520.8	2295.21	3315.35	2209.65	2300.18	1982.12	2566.5	2444.53	2041.56
ENSCAFG00000003476	-0.048628	0.767015	0.896867	2083.68	2064.36	2760.93	1864.36	2006.07	2691.44	1814.55	1540.88	2026.5	2363.64	2066.07
ENSCAFG00000003477	0.15708	0.0669391	0.311231	17193.8	17714.7	15601.6	18721.4	19197.3	21271.7	21926.6	18375.7	18537	19369.5	18851.4
ENSCAFG00000003480	-0.171361	0.408336	0.679605	722.384	1179.63	1402.51	1150.72	685.109	870.24	826.882	1014.62	957.43	735.144	1071.55
ENSCAFG00000003481	-0.204822	0.307579	0.596569	219.391	264.713	201.85	161.403	171.763	153.869	122.501	187.296	183.234	180.812	229.952
ENSCAFG00000003483	-0.21903	0.70037	0.865292	97.388	86.5602	88.1642	145.84	60.9273	16.3958	48.1254	33.3226	180.807	39.2553	176.258
ENSCAFG00000003485	-0.308152	0.0755459	0.32435	364.938	589.817	489.544	382.386	511.401	346.835	346.722	364.25	400.446	492.475	313.996
ENSCAFG00000003487	0.0253021	0.907757	0.961441	391.693	538.485	806.239	648.278	403.158	586.466	685.787	486.05	524.22	442.514	678.184
ENSCAFG00000003488	-0.152956	0.712427	0.870878	300.726	1467.5	2613.61	1153.83	560.013	1285.18	930.789	1234.09	1031.45	905.251	1190.62
ENSCAFG00000003494	-3.66338	NA	NA	1.0702	0	315.535	4.89099	11.0188	6.30609	1.09376	2.29811	20.629	1.18955	0
ENSCAFG00000003495	-0.347443	0.0153465	0.177663	909.668	854.531	1422.23	933.734	1057.8	848.799	842.195	811.233	747.499	863.616	766.897
ENSCAFG00000003498	-0.0990965	0.679501	0.853436	158.389	127.827	71.9235	161.847	144.54	104.681	167.345	132.141	129.842	98.733	114.393
ENSCAFG00000003501	-0.117938	0.508606	0.751582	1830.04	3028.6	2227.31	2358.79	1683.93	1970.02	1471.11	2186.65	2094.45	2207.81	2375.4
ENSCAFG00000003502	-0.303418	0.170125	0.459216	147.687	150.977	293.494	153.844	213.894	181.615	175.002	156.271	124.988	142.746	150.578
ENSCAFG00000003503	1.09289	0.0663178	0.310121	51.3695	30.1954	2.32011	50.6884	110.836	121.077	184.845	108.011	57.0332	86.8374	73.5381
ENSCAFG00000003507	-0.240764	0.173506	0.463367	1093.74	828.361	553.347	597.145	705.85	612.952	607.036	605.552	668.624	679.235	660.675
ENSCAFG00000003516	-0.139167	0.215724	0.509271	407.745	419.716	407.18	390.834	462.789	383.41	401.41	383.784	402.873	408.017	296.487
ENSCAFG00000003519	0.124323	0.326004	0.6121	441.992	399.586	462.862	446.414	338.341	486.83	459.379	525.118	383.458	454.41	420.218
ENSCAFG00000003521	-0.216415	0.0207227	0.199725	2342.66	1936.53	1994.14	1766.54	2155.14	1789.67	1809.08	1786.78	1816.57	1554.75	1767.25
ENSCAFG00000003525	-0.0389541	0.801318	0.914214	669.944	631.084	428.061	462.421	429.084	469.173	558.911	503.286	503.591	471.063	549.785
ENSCAFG00000003528	-0.165053	0.674108	0.85079	319.989	167.081	59.1629	158.29	331.86	155.13	189.22	116.055	179.594	292.63	177.425
ENSCAFG00000003530	-0.0162029	0.974883	0.990928	66.3523	349.26	46.4022	104.045	67.409	165.219	133.439	102.266	44.8985	162.969	142.407
ENSCAFG00000003534	-0.274117	0.25718	0.550896	69.5629	43.2801	60.3229	48.9099	49.2604	30.2692	49.2192	45.9622	44.8985	58.2881	38.5199
ENSCAFG00000003535	0.42609	0.0259911	0.214616	657.102	732.742	977.927	1296.56	1114.84	1312.93	1391.26	1437.47	1109.11	1416.76	1047.04
ENSCAFG00000003539	-0.7138	0.202529	0.496646	534.029	580.759	40.602	220.984	486.771	71.8894	166.251	227.513	290.02	146.315	461.072
ENSCAFG00000003541	-0.577368	0.000370538	0.0417205	2455.03	3466.44	4322.37	2723.84	2825.34	2053.26	2180.96	1875.26	1893.02	2557.54	2137.27
ENSCAFG00000003542	0.0539635	0.907734	NA	10.702	14.0912	18.5609	32.0137	20.7412	11.351	36.0941	22.9811	10.9213	13.0851	26.8472
ENSCAFG00000003543	-0.289524	0.0624299	0.301658	3078.96	2867.56	1830.57	2008.42	3011.37	2077.22	2007.05	2043.02	2248.57	2211.38	1976.19
ENSCAFG00000003544	-0.084788	0.494231	0.741529	872.211	877.68	1037.09	687.406	878.261	906.815	777.663	725.054	833.656	907.63	766.897
ENSCAFG00000003548	0.0191424	0.854097	0.938512	1019.9	891.772	825.96	919.95	1127.16	866.456	1032.51	1022.66	951.363	994.467	954.828
ENSCAFG00000003549	0.420012	0.0659705	0.309342	1672.72	1718.12	2886.22	3058.2	1445.4	2931.07	3039.56	3597.69	2492.47	2130.49	3118.95
ENSCAFG00000003550	0.361362	0.297728	0.588793	1371.99	6193.08	6300.26	6186.65	2995.81	6655.44	6378.81	7251.69	6647.41	4921.18	3675.74
ENSCAFG00000003553	-1.10884	0.0641841	0.305758	97.388	237.537	401.379	176.52	136.762	42.8814	51.4067	82.732	31.5503	330.696	44.3563
ENSCAFG00000003554	0.211782	0.241762	0.534587	2312.7	1841.92	1287.66	2326.78	1469.39	1871.65	2163.46	2509.54	2153.91	1784.33	2359.05
ENSCAFG00000003555	-1.26683	0.132038	NA	6.42119	8.05211	74.2436	6.66953	9.72245	7.5673	3.28128	21.832	12.1347	4.75822	2.33454
ENSCAFG00000003556	-0.362149	0.323627	0.610329	210.829	468.029	977.927	497.547	233.339	459.083	432.035	469.964	291.234	300.957	274.309
ENSCAFG00000003557	0.226388	0.130524	0.406443	840.106	941.091	1264.46	1079.13	1053.27	1493.28	1366.11	1258.22	997.475	1056.32	1098.4
ENSCAFG00000003560	-0.280649	0.168612	0.456957	1610.65	2148.91	1611.32	1378.37	1869.3	1099.78	1051.1	1571.91	1564.17	1149.11	2076.58
ENSCAFG00000003564	-0.279873	0.0358953	0.241556	16513.2	12949.8	13044.8	10825.1	16139.9	10755.7	10379.8	11299.8	13422.2	12245.3	10561.5
ENSCAFG00000003568	-1.48954	0.00220419	0.0834824	56.7205	246.596	443.141	160.069	72.5943	50.4487	86.407	62.049	48.5389	111.818	58.3636
ENSCAFG00000003569	0.156672	0.273087	0.565082	805.859	575.726	784.198	766.551	513.345	768.081	846.57	734.246	736.578	713.732	806.584
ENSCAFG00000003570	0.0848802	0.40951	0.679942	1042.37	1166.55	1336.38	1346.36	1070.77	1306.62	1241.42	1375.42	1155.23	1191.93	1320.18
ENSCAFG00000003574	-0.0353516	0.796065	0.911298	1008.13	1205.8	692.553	926.62	958.633	875.285	917.664	1008.87	993.835	923.094	892.962
ENSCAFG00000003577	0.293981	0.138126	0.419352	69.5629	64.4169	63.8031	63.5828	43.4269	69.367	76.5632	62.049	72.8084	74.9419	89.8799
ENSCAFG00000003581	-0.599121	0.0807706	0.333474	1559.28	1220.9	610.189	805.234	1883.56	582.682	477.973	761.824	958.644	590.019	1445.08
ENSCAFG00000003582	0.0499117	0.643914	0.835138	1441.56	1557.08	2097.38	1896.37	1757.82	1788.41	1868.14	1730.48	1772.88	1886.63	1825.61
ENSCAFG00000003583	0.234507	0.126391	0.401697	710.612	878.687	1176.3	1120.04	786.222	1123.74	1156.1	1206.51	963.498	1146.73	1000.35
ENSCAFG00000003584	0.243866	0.450209	0.711116	183.004	201.303	203.01	157.401	92.0392	74.4118	266.877	245.898	246.335	185.57	166.92
ENSCAFG00000003587	-1.19897	0.0198914	0.196862	26.755	238.544	161.248	71.1416	38.2416	34.0529	56.8755	44.8131	32.7638	57.0986	53.6945
ENSCAFG00000003589	-0.451446	0.032984	0.235491	9631.78	8881.48	4969.68	4965.24	9434.02	4946.49	5007.23	5201.77	6813.65	6149.99	5124.32
ENSCAFG00000003592	0.0856514	0.332123	0.617456	1793.65	1503.73	1834.05	1838.12	1557.54	1857.77	1815.64	1830.44	1652.75	1741.51	1959.85
ENSCAFG00000003593	-0.226023	0.176553	0.467372	886.124	753.879	657.752	636.718	1068.17	676.012	640.943	634.278	786.331	800.57	569.628
ENSCAFG00000003594	-0.533858	0.0552505	0.288913	1165.45	1321.55	3418.68	1276.55	1459.02	1447.88	1319.07	1022.66	1044.8	1310.89	1014.36
ENSCAFG00000003595	-0.140213	0.419983	0.686409	3507.04	4823.22	2589.24	3202.26	4328.43	2745.67	2821.9	3588.5	3570.04	3691.19	3673.4
ENSCAFG00000003596	0.496468	0.0037349	0.10095	391.693	454.944	303.935	432.185	278.062	438.904	533.755	654.961	461.12	543.626	518.268
ENSCAFG00000003597	-0.0856629	0.308656	0.597767	2779.3	2727.65	2858.38	2505.96	3268.04	2509.82	2595.49	2611.8	2814.04	2664.6	2792.11
ENSCAFG00000003599	0.169814	0.177748	0.467931	813.351	927	1128.73	1093.8	801.13	1147.71	1185.64	1070.92	940.442	1023.02	1063.38
ENSCAFG00000003600	0.647041	0.186526	0.478328	527.608	191.238	41.762	452.194	173.708	277.468	473.598	499.839	701.387	374.709	280.145
ENSCAFG00000003603	-0.478841	0.000481943	0.046895	1462.96	1356.78	1223.86	999.985	1621.7	1020.32	950.477	900.859	1087.27	863.616	915.141
ENSCAFG00000003604	-0.0721027	0.610218	0.815532	2951.61	2779.99	4304.97	3268.07	4078.24	3504.92	3839.1	3148.41	3310.35	2996.49	3043.08
ENSCAFG00000003606	-0.574956	0.0735331	0.3216	1174.01	743.814	493.024	580.694	1783.75	495.658	547.973	504.435	734.151	695.889	869.617
ENSCAFG00000003608	-0.0957239	0.529586	0.762922	874.352	911.902	798.118	788.783	687.701	657.094	603.755	841.108	667.41	793.432	994.515
ENSCAFG00000003611	0.0519884	0.553985	0.78232	652.821	760.925	748.236	772.776	792.704	736.551	724.069	856.046	779.05	732.765	814.755
ENSCAFG00000003612	-1.19416	0.027553	0.220569	48.1589	49.3192	30.1615	18.23	99.8171	12.6122	15.3126	10.3415	31.5503	46.3926	12.84
ENSCAFG00000003613	0.368955	0.214452	0.508116	516.906	284.844	1127.57	790.561	532.142	1045.55	972.352	842.257	723.23	818.413	637.33
ENSCAFG00000003614	-0.125822	0.245764	0.539183	890.405	749.853	774.917	680.737	894.465	779.432	794.069	729.65	698.961	742.282	640.832
ENSCAFG00000003615	-0.151631	0.177511	0.467836	6567.81	8776.8	9207.36	6759.79	7314.52	6573.46	7571	7035.66	6557.61	6781.65	7199.73
ENSCAFG00000003616	-0.370384	0.264032	0.557345	169.091	330.137	319.015	125.832	208.06	142.518	263.596	258.537	174.74	116.576	110.891
ENSCAFG00000003617	-1.60997	0.0319674	NA	17.1232	4.02606	38.2818	6.22489	18.7967	2.52243	1.09376	11.4906	4.85389	3.56866	9.33817
ENSCAFG00000003619	-0.124679	0.780864	NA	19.2636	39.2541	63.8031	22.2318	19.4449	20.1795	27.344	45.9622	44.8985	23.7911	16.3418
ENSCAFG00000003620	-0.217606	0.123485	0.396608	4990.33	5575.08	5569.43	5148.43	6839.42	4851.9	5476.45	3675.83	5493.39	5375.59	4150.82
ENSCAFG00000003621	-0.0390613	0.9028	0.959105	68.4927	115.749	122.966	87.5931	79.0759	117.293	57.9692	73.5395	88.5835	160.59	54.8617
ENSCAFG00000003622	0.134908	0.30707	0.595963	473.028	612.967	541.746	659.394	482.233	571.331	624.537	659.558	603.096	505.56	688.69
ENSCAFG00000003623	-0.378618	0.0806409	0.333474	1421.22	1395.03	701.834	848.364	1369.57	734.028	815.945	793.997	934.374	849.341	1166.1
ENSCAFG00000003624	-1.25309	0.0137699	0.171765	53.5099	200.296	92.8045	65.3614	60.2792	7.5673	57.9692	70.0924	41.2581	29.7388	30.349
ENSCAFG00000003625	-1.36359	1.58741e-05	0.00834364	565.065	334.163	937.325	472.647	283.247	272.423	231.877	166.613	128.628	234.342	173.923
ENSCAFG00000003629	0.0409635	0.636216	0.830568	2929.13	3770.4	3496.41	3180.48	3787.87	3479.7	3387.37	3580.46	3625.86	3458.03	3659.39
ENSCAFG00000003630	-0.0238352	0.792424	0.910257	1257.48	968.267	1053.33	1105.81	1158.92	1079.6	1007.35	1059.43	1168.57	1071.79	1159.1
ENSCAFG00000003631	-0.0875838	0.390025	0.665944	14884.3	13867.8	16928.7	13262.6	14500.1	15381.8	13984.8	12636.2	14732.8	14463.8	11735.7
ENSCAFG00000003636	-0.249264	0.35723	0.640212	195.846	150.977	409.5	174.742	184.078	204.317	204.533	184.998	175.954	135.609	217.112
ENSCAFG00000003639	0.271242	0.559045	0.784604	35.3165	244.583	265.653	60.0258	143.892	103.42	134.532	210.277	218.425	176.054	240.458
ENSCAFG00000003644	-0.110767	0.393209	0.668148	1467.24	1661.76	1086.97	1191.18	1127.16	1215.81	1169.23	1185.82	1328.75	1202.64	1155.6
ENSCAFG00000003645	-0.289007	0.494896	NA	46.0185	37.241	17.4008	39.1279	29.1673	47.9263	28.4377	42.515	14.5617	16.6538	16.3418
ENSCAFG00000003649	-0.516483	0.00225831	0.0834824	1306.71	1409.12	1091.61	849.698	1563.37	684.841	834.538	888.22	956.217	942.127	910.471
ENSCAFG00000003651	0.076258	0.915726	0.964532	63.1417	5.03257	15.0807	112.493	179.541	170.264	51.4067	85.0301	71.5949	79.7001	18.6763
ENSCAFG00000003653	-0.107696	0.296328	0.588003	3030.8	3244	3216.83	3034.64	3623.88	2719.18	2800.02	3220.8	3570.04	2663.41	3013.89
ENSCAFG00000003657	0.248442	0.0330786	0.235791	2064.41	1921.44	1995.3	2346.34	2487	2842.78	2294.71	2418.76	3039.75	2536.13	2294.85
ENSCAFG00000003659	-0.225131	0.0824896	0.336573	502.993	448.905	603.229	452.194	615.107	466.65	423.285	415.958	436.85	522.214	426.054
ENSCAFG00000003661	-0.0732128	0.664347	0.845074	1393.4	2208.29	1323.62	1496.64	1080.49	1456.71	1510.48	1336.35	1368.8	1466.72	1415.9
ENSCAFG00000003662	0.326921	0.260286	0.554441	1732.65	1182.65	2316.63	3232.94	1906.25	2648.56	3223.31	3533.34	2761.86	1251.41	2195.64
ENSCAFG00000003663	-0.534042	0.118254	0.389247	6582.79	5946.49	22014.4	8011.88	5959.86	8383.31	7379.59	6360.02	4288.41	7387.13	6405.98
ENSCAFG00000003666	0.427489	0.334331	NA	9.63178	9.05863	11.6006	8.44807	5.83347	13.8734	15.3126	5.74528	14.5617	9.51643	11.6727
ENSCAFG00000003668	0.338339	0.165099	0.453505	41.7377	38.2475	46.4022	35.1262	24.6302	47.9263	38.2816	43.6641	57.0332	46.3926	45.5236
ENSCAFG00000003672	0.296883	0.448364	NA	9.63178	22.1433	24.3612	14.673	19.4449	23.9631	28.4377	32.1735	13.3482	13.0851	21.0109
ENSCAFG00000003676	-0.159023	0.600262	0.810321	420.588	295.915	235.491	343.703	712.331	374.582	381.722	324.034	377.39	504.371	198.436
ENSCAFG00000003678	0.23093	0.0391172	0.24858	1898.53	1702.02	2306.19	2349.9	2194.68	2681.35	2607.52	2426.8	2219.44	2548.02	2242.33
ENSCAFG00000003679	0.348342	0.04988	0.276954	353.165	221.433	276.093	366.379	214.542	404.851	393.753	338.971	327.638	334.265	389.869
ENSCAFG00000003680	0.5413	0.331984	NA	9.63178	9.05863	5.80028	10.6712	11.6669	7.5673	15.3126	16.0868	2.42695	13.0851	28.0145
ENSCAFG00000003681	0.175947	0.719548	NA	12.8424	9.05863	20.881	18.6747	13.6114	7.5673	27.344	32.1735	13.3482	10.706	10.5054
ENSCAFG00000003683	-0.820253	0.056943	0.291963	761.981	710.599	120.646	285.456	633.255	142.518	217.658	255.09	366.469	264.081	461.072
ENSCAFG00000003685	-0.0604405	0.707481	0.868995	307.147	299.941	236.651	230.766	259.265	274.945	235.158	296.456	180.807	287.872	256.8
ENSCAFG00000003686	-0.0522234	0.610434	0.815532	5961	5480.47	4375.73	4936.34	4265.56	4845.6	4722.85	4857.06	4893.94	4642.83	4988.92
ENSCAFG00000003688	0.0402707	0.614296	0.818277	6149.36	6485.98	5671.51	5996.8	5052.43	6034.92	6223.49	5744.13	6118.33	5758.63	6339.45
ENSCAFG00000003692	-0.188816	0.611564	0.816157	989.933	1025.64	4498.7	2175.16	1675.5	2121.37	2611.9	1801.72	1228.03	1289.48	1858.3
ENSCAFG00000003698	-0.431622	0.00175816	0.0780175	1644.89	1976.79	1781.85	1240.09	1663.84	1278.87	1422.98	1083.56	1340.89	1156.25	1103.07
ENSCAFG00000003699	0.216467	0.358052	0.640212	216.18	181.173	196.049	233.878	148.429	180.354	283.284	250.494	226.919	124.903	294.152
ENSCAFG00000003700	0.566329	0.502084	NA	2.1404	2.01303	2.32011	56.9133	37.5935	32.7916	62.3443	24.1302	20.629	15.4642	26.8472
ENSCAFG00000003701	-0.115316	0.298889	0.589767	1689.84	1570.16	1321.3	1326.35	1395.5	1428.96	1320.17	1109.99	1321.47	1416.76	1489.44
ENSCAFG00000003703	0.156702	0.27566	0.567511	751.279	1006.51	1032.45	1113.81	1013.73	928.256	1203.14	1285.79	1071.5	892.165	1201.12
ENSCAFG00000003704	-0.535834	0.305652	0.594704	1777.6	1885.2	178.649	957.3	1615.22	288.819	684.693	762.973	1058.15	560.28	1954.01
ENSCAFG00000003705	0.0739969	0.500029	0.745497	1304.57	1162.52	969.807	1187.62	974.189	1090.95	1120.01	1313.37	1154.01	1128.89	1264.15
ENSCAFG00000003706	0.182292	0.345959	0.630111	421.658	213.381	309.735	410.843	373.342	426.291	482.348	406.766	350.694	341.402	350.181
ENSCAFG00000003709	-0.331753	0.616977	NA	3.21059	11.0717	27.8413	13.7837	3.88898	12.6122	12.0314	5.74528	3.64042	15.4642	7.00363
ENSCAFG00000003710	0.278063	0.48952	0.738027	702.05	228.479	597.429	1413.05	1748.74	1447.88	815.945	934.182	1257.16	1339.44	1034.2
ENSCAFG00000003711	-0.190756	0.0506755	0.27901	5042.77	4749.74	4066	3927.91	4609.09	3996.8	3562.37	4036.63	3635.57	4416.81	3894.02
ENSCAFG00000003713	-0.00178858	0.983235	0.994602	775.894	701.54	707.634	740.318	733.721	774.387	776.569	617.043	741.432	743.471	734.213
ENSCAFG00000003714	-0.225203	0.125747	0.400715	180.863	201.303	142.687	182.745	160.744	147.562	169.533	119.502	145.617	159.4	150.578
ENSCAFG00000003715	-0.798531	NA	NA	0	78.5081	0	1.33391	8.42612	7.5673	4.37504	2.29811	9.70779	34.4971	2.33454
ENSCAFG00000003716	0.0338114	0.842029	0.933946	2325.54	2247.55	1350.31	1923.05	1861.52	1658.5	1841.89	2244.1	2229.15	1616.6	2335.71
ENSCAFG00000003717	1.83306	0.000396987	0.0427306	10.702	51.3322	11.6006	32.903	18.7967	92.0689	169.533	78.1357	37.6177	38.0657	122.563
ENSCAFG00000003719	0.0795102	0.552329	0.780707	624.996	475.075	431.541	425.516	577.513	518.36	518.442	568.782	594.602	491.286	520.603
ENSCAFG00000003723	0.165025	0.0856491	0.341285	559.714	579.752	506.944	598.924	617.7	628.086	567.661	700.924	660.129	698.268	605.814
ENSCAFG00000003725	0.199663	0.100985	0.366213	172.302	199.29	191.409	203.643	243.709	228.28	248.283	225.215	224.493	242.669	229.952
ENSCAFG00000003727	-0.461812	0.030445	0.227904	656.031	568.681	784.198	797.676	620.292	621.78	486.723	473.411	260.897	547.195	596.476
ENSCAFG00000003729	-0.124163	0.49354	0.74092	2987.99	2364.3	1728.48	2088.45	1619.76	1648.41	1838.61	2156.78	2119.94	1695.11	2417.42
ENSCAFG00000003730	0.259511	0.436508	0.699727	283.603	175.133	78.8838	240.103	405.75	250.982	216.564	276.922	303.368	362.814	292.985
ENSCAFG00000003732	-0.109973	0.470316	0.724108	650.68	490.172	429.221	449.082	375.935	491.875	415.629	402.169	434.423	434.187	480.916
ENSCAFG00000003733	0.123423	0.359943	0.640938	1139.76	1042.75	1429.19	1105.81	856.872	1349.5	1265.48	1147.91	1116.4	1272.82	1127.58
ENSCAFG00000003734	0.31737	0.054279	0.286491	263.269	373.417	477.943	433.519	344.175	447.732	537.036	479.156	421.075	419.913	525.272
ENSCAFG00000003737	0.206791	0.173313	0.463284	1425.5	1495.68	2342.15	1908.37	1754.58	2417.75	2292.52	1889.05	1765.6	2032.95	1964.52
ENSCAFG00000003738	0.29481	0.195065	0.48909	172.302	304.974	383.978	376.161	396.676	325.394	347.815	479.156	474.468	446.083	336.174
ENSCAFG00000003740	-0.114054	0.518174	0.756092	1116.22	937.065	582.348	694.965	809.556	649.527	661.724	805.488	880.982	800.57	790.243
ENSCAFG00000003744	-1.228	0.0289508	0.224223	734.156	863.589	70.7634	224.985	792.704	76.9343	121.407	207.979	320.357	205.793	443.563
ENSCAFG00000003745	-0.658478	0.272681	NA	17.1232	11.0717	44.0821	27.5674	14.9078	7.5673	20.7814	18.3849	1.21347	16.6538	22.1781
ENSCAFG00000003746	0.282321	0.257609	0.551047	127.354	355.3	216.93	234.323	161.393	262.333	260.315	335.524	270.605	242.669	226.451
ENSCAFG00000003748	-0.432982	0.251534	0.5453	481.589	289.876	113.685	221.873	291.025	98.3749	188.127	242.451	241.481	133.23	338.509
ENSCAFG00000003749	0.655703	0.000207944	0.0327402	305.006	209.355	314.375	383.276	328.619	396.022	480.16	565.335	572.759	408.017	497.257
ENSCAFG00000003751	0.00776312	0.944197	0.97805	1857.86	1732.21	2455.84	2027.09	2019.03	1976.33	2262.99	2190.1	1971.89	1814.07	1957.51
ENSCAFG00000003752	0.706634	0.083293	0.337908	295.375	106.691	220.411	887.047	316.304	746.641	549.067	587.167	624.939	518.646	556.788
ENSCAFG00000003757	0.276938	0.0614949	0.301333	897.896	843.459	1097.41	1166.28	834.186	1490.76	1191.1	1235.23	979.273	1099.15	1043.54
ENSCAFG00000003758	0.568745	0.000230833	0.0338267	1444.77	1156.48	1484.87	1836.79	1847.27	2142.81	1774.08	2467.02	2463.35	2614.64	2378.9
ENSCAFG00000003759	0.157971	0.350217	0.634479	1254.27	1525.88	2143.78	1790.1	1269.75	1739.22	1655.95	1755.76	1967.04	1445.31	2124.43
ENSCAFG00000003765	0.0710771	0.734589	0.880997	605.732	422.736	1042.89	775.444	804.371	737.812	881.57	667.601	684.399	785.106	846.272
ENSCAFG00000003772	0.148514	0.312302	0.601509	2906.66	2961.16	4141.4	3834.53	3336.1	4714.43	4202.22	3056.49	3878.26	3397.37	3604.53
ENSCAFG00000003775	-0.880628	0.000106915	0.0232215	1144.04	668.325	1131.05	657.616	1293.73	604.123	392.66	519.373	652.849	595.967	424.887
ENSCAFG00000003776	-0.0803731	0.796002	0.911298	919.3	1110.19	3033.55	1776.32	1159.56	1072.03	1358.45	1797.12	1567.81	1144.35	2137.27
ENSCAFG00000003778	0.43786	0.0470563	0.270808	77.0543	57.3713	58.0028	48.4652	66.7608	78.1955	115.938	78.1357	64.3141	72.5628	87.5453
ENSCAFG00000003782	0.168929	0.284894	0.5758	962.108	590.824	611.349	738.095	543.161	797.089	847.664	714.712	709.882	807.707	769.232
ENSCAFG00000003783	0.229428	0.365208	0.645268	342.463	302.961	742.436	769.219	578.162	686.102	719.694	587.167	607.95	529.351	721.374
ENSCAFG00000003784	-0.596724	0.322392	NA	20.3338	3.01954	27.8413	20.8979	11.0188	3.78365	5.4688	12.6396	10.9213	14.2746	18.6763
ENSCAFG00000003789	-0.362495	0.0447631	0.26539	341.393	254.648	247.092	274.34	360.379	174.048	213.283	233.258	298.514	199.845	261.469
ENSCAFG00000003790	-0.256036	0.580906	NA	13.9126	31.2019	34.8017	15.5622	22.6857	17.657	21.8752	13.7887	35.1907	5.94777	23.3454
ENSCAFG00000003791	-0.0175579	0.863917	0.942475	711.682	715.632	752.876	628.27	599.551	582.682	662.818	756.078	662.556	681.614	684.021
ENSCAFG00000003793	-0.213818	0.375524	0.653811	165.881	175.133	339.896	255.221	145.837	175.309	168.439	210.277	217.212	148.694	198.436
ENSCAFG00000003798	-0.0897454	0.791496	0.910007	378.85	204.322	155.447	291.681	154.263	174.048	130.157	357.356	226.919	140.367	306.992
ENSCAFG00000003799	0.179532	0.373622	0.652363	462.326	238.544	367.738	334.366	235.283	438.904	381.722	329.779	333.705	321.18	417.883
ENSCAFG00000003800	0.200294	0.654244	NA	14.9828	10.0651	22.0411	22.6764	19.4449	7.5673	26.2502	27.5773	31.5503	20.2224	10.5054
ENSCAFG00000003801	-0.189072	0.205187	0.499619	824.053	666.312	472.143	698.522	591.125	537.279	544.692	523.969	570.332	580.502	667.679
ENSCAFG00000003803	-0.0602968	0.625893	0.825181	2308.42	3453.35	2303.87	2438.82	2446.82	2415.23	2366.9	2472.77	2365.06	2589.66	2694.06
ENSCAFG00000003807	-1.36958	0.0654682	NA	5.35099	23.1498	95.1246	16.4515	6.48163	8.82852	15.3126	16.0868	3.64042	9.51643	14.0073
ENSCAFG00000003808	-0.108368	0.706076	0.86843	1835.39	2967.2	5245.77	2907.47	1866.71	2179.38	2436.9	3298.94	2652.65	1975.85	3953.55
ENSCAFG00000003810	0.042206	0.812638	0.919623	200.127	204.322	327.136	192.972	191.856	248.46	234.065	244.749	199.01	199.845	247.461
ENSCAFG00000003816	-0.110592	0.398231	0.671477	810.14	773.003	1144.98	886.158	1054.56	933.301	907.82	821.574	797.252	946.885	782.072
ENSCAFG00000003821	0.429214	0.0276449	0.220663	58353.6	46537.2	70875.9	68065.7	35057.9	67265.8	84105.7	88587.6	67460.6	60051.1	83157.6
ENSCAFG00000003822	-0.00244799	0.989484	0.996715	3098.22	2935	5939.49	3975.48	3794.35	4670.29	3726.44	3703.4	4082.12	3370.01	4097.12
ENSCAFG00000003824	-0.150576	0.165641	0.453505	2872.41	2450.86	3351.4	2509.52	2956.92	2289.11	2733.3	2444.04	2832.25	2414.79	2568
ENSCAFG00000003825	-0.183877	0.712834	0.870878	57.7907	20.1303	18.5609	38.6833	60.2792	8.82852	26.2502	35.6207	43.685	27.3597	65.3672
ENSCAFG00000003826	-0.160298	0.0570641	0.291963	542.59	556.602	552.187	506.884	606.681	451.516	510.786	483.752	504.805	509.129	506.596
ENSCAFG00000003828	0.0839254	0.360909	0.641889	889.335	1216.88	1062.61	1087.13	1032.52	1075.82	1187.82	1153.65	1111.54	1088.44	1110.07
ENSCAFG00000003829	0.207388	0.0732383	0.3216	5514.73	5677.75	7708.57	6971.44	6119.31	8358.09	7916.63	7236.75	6921.65	7309.81	6583.41
ENSCAFG00000003831	0.170071	0.375854	0.654289	475.168	475.075	698.354	685.183	375.935	630.609	565.474	703.222	512.086	523.404	723.708
ENSCAFG00000003833	0.317121	0.223439	0.516082	2337.31	1754.35	2155.38	2219.62	3545.45	3873.2	2022.36	2146.43	3014.27	4653.53	2251.67
ENSCAFG00000003834	0.131348	0.498508	0.744243	79.1947	97.6319	133.406	137.392	118.614	153.869	132.345	128.694	109.213	117.766	106.222
ENSCAFG00000003837	0.00720244	0.93909	0.974919	2723.65	2271.7	2317.79	2477.95	2323.67	2284.06	2465.33	2716.37	2248.57	2192.35	2702.23
ENSCAFG00000003839	0.190734	0.0725336	0.320926	2133.98	2659.21	2497.6	2758.07	2024.21	2687.65	2652.37	2986.39	2598.05	2655.08	2957.86
ENSCAFG00000003841	-1.38153	0.368413	NA	0	22.1433	0	52.467	2.59265	0	0	2.29811	10.9213	20.2224	2.33454
ENSCAFG00000003842	0.160404	0.124	0.397701	702.05	656.247	752.876	755.435	779.74	799.612	929.696	819.276	680.758	890.976	772.733
ENSCAFG00000003844	-0.478392	0.0493616	0.276039	2268.82	2209.3	976.767	1208.96	2348.94	1201.94	1090.48	1100.79	1488.93	1559.51	1321.35
ENSCAFG00000003845	1.91932	0.000319175	0.0400344	53.5099	66.4299	8.12039	94.2627	100.465	402.328	210.002	147.079	281.526	362.814	68.869
ENSCAFG00000003848	0.291994	0.269387	0.562076	662.453	355.3	470.983	848.809	481.585	919.427	922.039	702.073	600.669	436.566	564.959
ENSCAFG00000003849	0.169645	0.100416	0.365756	2548.14	2380.41	2487.16	2920.81	2063.1	2741.89	2849.24	3102.45	2604.11	2602.74	2838.8
ENSCAFG00000003850	0.139238	0.288079	0.579083	2055.85	2263.65	2282.99	2646.91	2525.24	2019.21	2311.11	2881.83	2488.83	2764.52	3101.44
ENSCAFG00000003852	-0.155258	0.330914	0.615995	1415.87	1108.17	1930.33	1304.56	1592.54	1475.62	1302.67	1285.79	1156.44	1569.02	1129.92
ENSCAFG00000003854	0.138626	0.533872	0.765966	53.5099	42.2736	80.0439	59.1365	64.1682	80.7179	72.1881	56.3037	60.6737	71.3732	53.6945
ENSCAFG00000003855	0.0721804	0.504169	0.748469	919.3	800.179	856.121	946.184	1051.32	944.652	1092.67	843.406	1037.52	887.407	970.002
ENSCAFG00000003858	0.324772	0.13929	0.420788	849.737	776.022	1308.54	1674.05	1114.19	1693.81	1876.89	1289.24	1298.42	1199.07	1248.98
ENSCAFG00000003860	0.290213	0.195517	0.489216	82.4053	75.4886	109.045	152.955	82.9649	107.203	132.345	114.906	114.066	132.04	142.407
ENSCAFG00000003861	0.124639	0.644899	0.835668	314.638	542.511	545.226	406.841	192.504	398.545	378.441	435.492	586.108	325.938	491.421
ENSCAFG00000003867	-0.223445	0.106454	0.373078	519.046	680.404	528.985	421.07	591.125	490.614	520.629	464.218	485.389	422.292	429.556
ENSCAFG00000003868	0.157553	0.130062	0.405524	687.067	711.606	530.146	638.052	620.292	689.886	691.256	731.948	789.971	729.197	634.995
ENSCAFG00000003869	-0.750738	0.159932	NA	14.9828	11.0717	47.5623	15.1176	14.9078	15.1346	12.0314	9.19244	10.9213	4.75822	21.0109
ENSCAFG00000003871	0.0479091	0.586976	0.801695	1749.77	1751.33	2106.66	2218.29	1936.71	2063.35	1975.33	1925.82	2142.99	1965.14	2047.39
ENSCAFG00000003874	0.002776	0.990799	0.997194	6944.52	6106.52	14629.5	8007.88	5950.79	10652.2	9149.3	7861.83	6614.64	8111.57	7670.14
[truncated: 11,879 more rows]
