# Supplementary material for: Quiescence modulates age-related changes in the functional capacity of highly proliferative canine lung mesenchymal stromal cell populations
Source: PLoS One. 2025 Jul 23;20(7):e0319723. doi: 10.1371/journal.pone.0319723 (PMC12286334; doi:10.1371/journal.pone.0319723)
Supplement: S2 File — (XLSX) [file pone.0319723.s002.xlsx]

## Sheet: PDT
PDT (hours)
	< 50%	> 50%
	18.825	38.306
	18.929	48.999
	27.897	41.752
	25.107	33.493
	25.849	40.402
	20.739	30.671
	26.427	52.867
		43.604
		30.1
		43.875
mean	23.3961	40.4069
SD	3.7925	7.50091

## Sheet: CFU
CFU (% cells)
	< 50%	> 50%
	3.95238	1.2381
	5.47619	4.76504
	5.95238	3.11905
	5.21429	0.952381
	5.7619	4.85714
	5.33333	2.88095
	1.54762	4.54762
	5.04762	4.14286
		3.33333
		2.69048
mean	4.78571	3.25269
SD	1.44037	1.3808

## Sheet: EdU
EdU (% cells)
	< 50%	> 50%
	0.757421	0.559813
	0.842412	0.591599
	0.883567	0.732693
	0.84237	0.73769
	0.710166	0.601582
	0.728252	0.58931
	0.761351	0.566245
		0.532814
		0.493802
		0.455474
		0.638775
mean	0.789363	0.590891
SD	0.0662194	0.0876233

## Sheet: Autophagy
Autophagy (MFI)
	< 50%	> 50%
	5.06	7.74
	14.01	15.14
	5.63	6.09
	4.33	8.23
	10.12	5.44
	1.02	8.06
	8.37
mean	6.93429	8.45
SD	4.26714	3.46671

## Sheet: ROS
ROS (MFI)
	< 50%	> 50%
	0.306878	3.6091
	1.55061	1.93075
	5.01463	2.7046
	5.55067	1.67495
	1.92268	5.18068
	6.24416	2.65039
mean	3.4316	2.95841
SD	2.46924	1.28254

## Sheet: Scratch
Scratch (pixels)
	< 50%	> 50%
	1.05418e+06	1.28956e+06
	1783898	926553
	1567872	1.37304e+06
	1.16841e+06	1376376
	1.46786e+06	1.67334e+06
	910288	1.66952e+06
	1.12415e+06
mean	1.29666e+06	1.38473e+06
SD	314790	276981

## Sheet: Senescence (F)
Senescence (F; MFI)
	< 50%	> 50%
	2.87502	1.41807
	3.56516	3.91409
	1.70934	1.28113
	2.34639	3.38178
	1.24021	1.85403
	2.39449	2.67197
		4.2284
mean	2.3551	2.6785
SD	0.824155	1.20032

## Sheet: Senescence (C)
Senscence (C, % cells)
	< 50%	> 50%
	4.03	7.28
	16.21	24.71
	5.66	18.82
	27.05	34.31
	12.6	4.9
	13.62	4.91
	8.95
mean	12.5886	15.8217
SD	7.72232	12.1747
